# Supplementary material for: Quantitative proteomic analysis reveals the effects of mu opioid agonists on HT22 cells
Source: Front Pharmacol. 2023 Jan 9;13:1022449. doi: 10.3389/fphar.2022.1022449 (PMC9868271; doi:10.3389/fphar.2022.1022449)
Supplement: Supplementary file 1 [file DataSheet1.ZIP]

Archive with 60 entries (56 files):
- Rawdata-20220512/
- __MACOSX/._Rawdata-20220512
- Rawdata-20220512/.DS_Store
- __MACOSX/Rawdata-20220512/._.DS_Store
- Rawdata-20220512/1/
- __MACOSX/Rawdata-20220512/._1
- Rawdata-20220512/qPCR .xls
- __MACOSX/Rawdata-20220512/._qPCR .xls
- Rawdata-20220512/3/
- __MACOSX/Rawdata-20220512/._3
- Rawdata-20220512/2/
- __MACOSX/Rawdata-20220512/._2
- Rawdata-20220512/1/data processing.pzfx
- __MACOSX/Rawdata-20220512/1/._data processing.pzfx
- Rawdata-20220512/1/1st.qPCR-HT22-Thbs12.emf.emf.emf
- __MACOSX/Rawdata-20220512/1/._1st.qPCR-HT22-Thbs12.emf.emf.emf
- Rawdata-20220512/1/1st.qPCR-HT22-Ttc3.emf.emf.emf
- __MACOSX/Rawdata-20220512/1/._1st.qPCR-HT22-Ttc3.emf.emf.emf
- Rawdata-20220512/1/1st.qPCR-HT22-Pcdhb14.emf.emf.emf
- __MACOSX/Rawdata-20220512/1/._1st.qPCR-HT22-Pcdhb14.emf.emf.emf
- Rawdata-20220512/1/1st.qPCR-HT22-Hes1.emf.emf.emf
- __MACOSX/Rawdata-20220512/1/._1st.qPCR-HT22-Hes1.emf.emf.emf
- Rawdata-20220512/1/1st.qPCR-HT22-Nbr1.emf.emf.emf
- __MACOSX/Rawdata-20220512/1/._1st.qPCR-HT22-Nbr1.emf.emf.emf
- Rawdata-20220512/1/1st.qPCR-HT22-Spp1.emf.emf.emf
- __MACOSX/Rawdata-20220512/1/._1st.qPCR-HT22-Spp1.emf.emf.emf
- Rawdata-20220512/1/1st.qPCR-HT22-Apoc1.emf.emf.emf
- __MACOSX/Rawdata-20220512/1/._1st.qPCR-HT22-Apoc1.emf.emf.emf
- Rawdata-20220512/3/3rd.qPCR-HT22-Spp1.emf.emf.emf
- __MACOSX/Rawdata-20220512/3/._3rd.qPCR-HT22-Spp1.emf.emf.emf
- Rawdata-20220512/3/3rd.qPCR-HT22-Nbr1.emf.emf.emf
- __MACOSX/Rawdata-20220512/3/._3rd.qPCR-HT22-Nbr1.emf.emf.emf
- Rawdata-20220512/3/3rd.qPCR-HT22-Hes1.emf.emf.emf
- __MACOSX/Rawdata-20220512/3/._3rd.qPCR-HT22-Hes1.emf.emf.emf
- Rawdata-20220512/3/data processing.pzfx
- __MACOSX/Rawdata-20220512/3/._data processing.pzfx
- Rawdata-20220512/3/3rd.qPCR-HT22-Thbs12.emf.emf.emf
- __MACOSX/Rawdata-20220512/3/._3rd.qPCR-HT22-Thbs12.emf.emf.emf
- Rawdata-20220512/3/3rd.qPCR-HT22-Apoc1.emf.emf.emf
- __MACOSX/Rawdata-20220512/3/._3rd.qPCR-HT22-Apoc1.emf.emf.emf
- Rawdata-20220512/3/3rd.qPCR-HT22-Pcdhb14.emf.emf.emf
- __MACOSX/Rawdata-20220512/3/._3rd.qPCR-HT22-Pcdhb14.emf.emf.emf
- Rawdata-20220512/3/3rd.qPCR-HT22-Ttc3.emf.emf.emf
- __MACOSX/Rawdata-20220512/3/._3rd.qPCR-HT22-Ttc3.emf.emf.emf
- Rawdata-20220512/2/2nd.qPCR-HT22-Ttc3.emf.emf.emf
- __MACOSX/Rawdata-20220512/2/._2nd.qPCR-HT22-Ttc3.emf.emf.emf
- Rawdata-20220512/2/2nd.qPCR-HT22-Apoc1.emf.emf.emf
- __MACOSX/Rawdata-20220512/2/._2nd.qPCR-HT22-Apoc1.emf.emf.emf
- Rawdata-20220512/2/data processing.pzfx
- __MACOSX/Rawdata-20220512/2/._data processing.pzfx
- Rawdata-20220512/2/2nd.qPCR-HT22-Thbs12.emf.emf.emf
- __MACOSX/Rawdata-20220512/2/._2nd.qPCR-HT22-Thbs12.emf.emf.emf
- Rawdata-20220512/2/2nd.qPCR-HT22-Pcdhb14.emf.emf.emf
- __MACOSX/Rawdata-20220512/2/._2nd.qPCR-HT22-Pcdhb14.emf.emf.emf
- Rawdata-20220512/2/2nd.qPCR-HT22-Spp1.emf.emf.emf
- __MACOSX/Rawdata-20220512/2/._2nd.qPCR-HT22-Spp1.emf.emf.emf
- Rawdata-20220512/2/2nd.qPCR-HT22-Nbr1.emf.emf.emf
- __MACOSX/Rawdata-20220512/2/._2nd.qPCR-HT22-Nbr1.emf.emf.emf
- Rawdata-20220512/2/2nd.qPCR-HT22-Hes1.emf.emf.emf
- __MACOSX/Rawdata-20220512/2/._2nd.qPCR-HT22-Hes1.emf.emf.emf
