# Supplementary material for: Quantitative proteomic analysis reveals the effects of mu opioid agonists on HT22 cells
Source: Front Pharmacol. 2023 Jan 9;13:1022449. doi: 10.3389/fphar.2022.1022449 (PMC9868271; doi:10.3389/fphar.2022.1022449)
Supplement: Supplementary file 1 [file DataSheet1.ZIP › Rawdata-20220512/qPCR .xls]

## Sheet: triplication
sample	1	2	3	4	5	6	7			1	2	3	4	5	6
	Pcdhb14		Apoc1		Nbr1		Spp1		Ttc3		Hes1		Thbs12
Group	DMSO	Loperamide HCl	DMSO	Loperamide HCl	DMSO	Loperamide HCl	DMSO	Loperamide HCl	DMSO	Loperamide HCl	DMSO	Loperamide HCl	DMSO	Loperamide HCl
gene expression	26.2578	33.1452	28.9767	30.2085	26.5999	34.0526	26.3617	30.4919	27.5642	30.672	27.5714	31.6337	26.341	32.3851
	26.256	34.6361	28.1271	30.3007	26.9135	33.3679	27.894	30.7978	26.6569	29.2624	26.5464	30.0442	26.266	31.3012
	26.0783	33.0842	28.3728	30.4175	26.5518	33.5603	27.5607	30.1466	26.955	29.1596	26.3014	31.4908	26.5845	31.3175
Average of gene	26.1974	33.6218	28.4922	30.3089	26.6884	33.6603	27.2721	30.4788	27.0587	29.698	26.8064	31.0562	26.3972	31.6679
GAPDH	13.8207	13.8207	13.8207	13.8207	13.8207	13.8207	13.8207	13.8207	13.8207	13.8207	13.8207	13.8207	13.8207	13.8207
	13.7373	13.7373	13.7373	13.7373	13.7373	13.7373	13.7373	13.7373	13.7373	13.7373	13.7373	13.7373	13.7373	13.7373
	13.9013	13.9013	13.9013	13.9013	13.9013	13.9013	13.9013	13.9013	13.9013	13.9013	13.9013	13.9013	13.9013	13.9013
Average of GAPDH	13.8198	13.8198	13.8198	13.8198	13.8198	13.8198	13.8198	13.8198	13.8198	13.8198	13.8198	13.8198	13.8198	13.8198
Average of gene-Average of GAPDH	12.3776	19.8021	14.6725	16.4891	12.8686	19.8405	13.4523	16.659	13.2389	15.8782	12.9867	17.2364	12.5774	17.8482
△T	12.438	19.3254	15.1569	16.3887	12.7801	20.2328	12.5419	16.6722	13.7444	16.8523	13.7516	17.8139	12.5212	18.5653
	12.4362	20.8163	14.3074	16.4809	13.0937	19.5482	14.0742	16.978	12.8372	15.4426	12.7267	16.2244	12.4463	17.4814
	12.2586	19.2645	14.5531	16.5977	12.732	19.7405	13.7409	16.3268	13.1352	15.3398	12.4817	17.671	12.7648	17.4977
Average of T	12.3776		14.6725		12.8686		13.4523		13.2389		12.9867		12.5774
△△T	0.0604244	6.94782	0.484484	1.71626	-0.0885221	7.36422	-0.91046	3.21983	0.505475	3.61332	0.764988	4.82723	-0.0561832	5.9879
	0.0586292	8.43869	-0.365092	1.80846	0.225089	6.67956	0.621891	3.52568	-0.401769	2.20369	-0.260001	3.23778	-0.131158	4.90399
	-0.119054	6.88685	-0.119391	1.92529	-0.136567	6.87187	0.288569	2.87445	-0.103706	2.10087	-0.504987	4.68432	0.187342	4.92034
2-△△T	0.958982	0.00810023	0.714753	0.304337	1.06328	0.00606944	1.87964	0.107333	0.704428	0.0817112	0.588458	0.0352257	1.03971	0.0157566
	0.960176	0.00288205	1.28796	0.285496	0.855542	0.00975556	0.649819	0.0868287	1.32113	0.217082	1.19748	0.106006	1.09517	0.0334004
	1.08602	0.00844989	1.08628	0.263288	1.09929	0.00853807	0.818714	0.136365	1.07453	0.233118	1.41911	0.0388937	0.878222	0.0330241

## Sheet: duplication
sample	1	2	3	4	5	6	7			1	2	3	4	5	6
	Pcdhb14		Apoc1		Nbr1		Spp1		Ttc3		Hes1		Thbs12
Group	DMSO	Loperamide HCl	DMSO	Loperamide HCl	DMSO	Loperamide HCl	DMSO	Loperamide HCl	DMSO	Loperamide HCl	DMSO	Loperamide HCl	DMSO	Loperamide HCl
gene expression	27.4985	34.1328	28.364	30.1201	27.5618	33.121	26.2669	29.0206	26.522	29.0933	27.3215	31.0388	26.7586	31.8821
	26.0173	33.3311	28.9434	29.1556	26.8547	32.837	27.2301	30.2305	26.4949	29.2691	26.4717	30.4415	27.0707	31.4326
	27.7021	34.0299	28.3924	29.2181	26.9201	33.6867	26.1101	30.2422	26.0394	29.1361	27.329	30.0331	27.8051	31.2134
Average of gene	27.0726	33.8313	28.5666	29.4979	27.1122	33.2149	26.5357	29.8311	26.3521	29.1662	27.0408	30.5044	27.2114	31.5094
GAPDH	13.26	13.26	13.26	13.26	13.26	13.26	13.26	13.26	13.26	13.26	13.26	13.26	13.26	13.26
	13.4902	13.4902	13.4902	13.4902	13.4902	13.4902	13.4902	13.4902	13.4902	13.4902	13.4902	13.4902	13.4902	13.4902
	13.9265	13.9265	13.9265	13.9265	13.9265	13.9265	13.9265	13.9265	13.9265	13.9265	13.9265	13.9265	13.9265	13.9265
Average of GAPDH	13.5589	13.5589	13.5589	13.5589	13.5589	13.5589	13.5589	13.5589	13.5589	13.5589	13.5589	13.5589	13.5589	13.5589
Average of gene-Average of GAPDH	13.5138	20.2724	15.0077	15.939	13.5533	19.656	12.9768	16.2722	12.7932	15.6073	13.4819	16.9455	13.6526	17.9505
△T	13.9396	20.5739	14.8051	16.5612	14.0029	19.5621	12.708	15.4617	12.9631	15.5344	13.7626	17.4799	13.1997	18.3232
	12.4584	19.7722	15.3845	15.5967	13.2958	19.2781	13.6712	16.6716	12.936	15.7102	12.9128	16.8826	13.5118	17.8737
	14.1432	20.4711	14.8335	15.6592	13.3612	20.1279	12.5512	16.6833	12.4805	15.5772	13.7702	16.4742	14.2462	17.6545
Average of T	13.5138		15.0077		13.5533		12.9768		12.7932		13.4819		13.6526
△△T	0.425821	7.06016	-0.202599	1.55345	0.449594	6.00887	-0.268795	2.48488	0.169882	2.74123	0.280766	3.998	-0.452882	4.67065
	-1.05531	6.25842	0.376817	0.588981	-0.257502	5.72486	0.694391	3.69482	0.142781	2.917	-0.569063	3.40073	-0.140729	4.22114
	0.629487	6.95731	-0.174218	0.651473	-0.192092	6.57458	-0.425596	3.70651	-0.312663	2.784	0.288297	2.99231	0.593611	4.00196
2-△△T	0.744415	0.00749344	1.15077	0.340694	0.732249	0.0155292	1.2048	0.178639	0.888916	0.149557	0.823154	0.0625867	1.36877	0.0392639
	2.07816	0.0130626	0.770135	0.664813	1.19541	0.018908	0.61797	0.0772231	0.905771	0.132402	1.48356	0.0946842	1.10246	0.0536179
	0.646406	0.00804715	1.12835	0.63663	1.14242	0.0104919	1.34313	0.0766	1.242	0.145189	0.818868	0.125668	0.662682	0.0624152

## Sheet: first
sample	1	2	3	4	5	6	7			1	2	3	4	5	6
	Pcdhb14		Apoc1		Nbr1		Spp1		Ttc3		Hes1		Thbs12
Group	DMSO	Loperamide HCl	DMSO	Loperamide HCl	DMSO	Loperamide HCl	DMSO	Loperamide HCl	DMSO	Loperamide HCl	DMSO	Loperamide HCl	DMSO	Loperamide HCl
gene expression	26.0936	33.1842	28.0805	29.2678	26.181	32.1011	27.5078	30.4789	26.8437	30.7692	26.7539	31.735	26.4803	31.1324
	26.2228	34.8903	28.7206	29.1194	26.4936	33.1858	27.6504	29.0962	26.8121	30.0798	26.429	30.6708	25.8795	31.8889
	27.6452	33.0442	29.0792	30.6855	26.664	32.5937	26.1142	29.5216	25.3136	29.6656	26.1957	30.3191	25.3415	30.0013
Average of gene	26.6539	33.7063	28.6268	29.6909	26.4462	32.6269	27.0908	29.6989	26.3231	30.1715	26.4596	30.9083	25.9004	31.0075
GAPDH	12.5835	12.4582	12.5835	12.4582	12.5835	12.4582	12.5835	12.4582	12.5835	12.4582	12.5835	12.4582	12.5835	12.4582
	12.2232	12.5371	12.2232	12.5371	12.2232	12.5371	12.2232	12.5371	12.2232	12.5371	12.2232	12.5371	12.2232	12.5371
	12.8804	12.8471	12.8804	12.8471	12.8804	12.8471	12.8804	12.8471	12.8804	12.8471	12.8804	12.8471	12.8804	12.8471
Average of GAPDH	12.5624	12.6141	12.5624	12.6141	12.5624	12.6141	12.5624	12.6141	12.5624	12.6141	12.5624	12.6141	12.5624	12.6141
Average of gene-Average of GAPDH	14.0915	21.0921	16.0644	17.0768	13.8838	20.0127	14.5285	17.0848	13.7608	17.5574	13.8972	18.2941	13.3381	18.3934
△T	13.5313	20.5701	15.5182	16.6537	13.6186	19.4869	14.9455	17.8648	14.2813	18.155	14.1915	19.1208	13.918	18.5183
	13.6605	22.2761	16.1582	16.5053	13.9313	20.5717	15.088	16.482	14.2498	17.4656	13.8667	18.0566	13.3171	19.2748
	15.0829	20.4301	16.5169	18.0714	14.1017	19.9796	13.5519	16.9075	12.7513	17.0515	13.6334	17.7049	12.7792	17.3871
Average of T	14.0915		16.0644		13.8838		14.5285		13.7608		13.8972		13.3381
△△T	-0.560272	6.47857	-0.546246	0.589287	-0.26525	5.60309	0.417004	3.33635	0.520534	4.39425	0.294338	5.22363	0.579895	5.1802
	-0.43106	8.18462	0.0937995	0.440868	0.0474195	6.68783	0.559579	1.9536	0.488978	3.70484	-0.0305106	4.15942	-0.0209638	5.93671
	0.991331	6.33856	0.452447	2.00696	0.217831	6.09576	-0.976583	2.37904	-1.00951	3.2907	-0.263828	3.80775	-0.558931	4.04905
2-△△T	1.47455	0.0112139	1.46028	0.664672	1.20184	0.0205732	0.748979	0.0990054	0.697114	0.0475554	0.815446	0.0267628	0.669013	0.0275806
	1.34822	0.00343705	0.937052	0.736691	0.967666	0.00969978	0.6785	0.258172	0.71253	0.076689	1.02137	0.0559614	1.01464	0.0163257
	0.503013	0.0123567	0.730802	0.248797	0.859857	0.0146215	1.9678	0.192237	2.01323	0.102188	1.20066	0.0714089	1.47318	0.060411
