# Supplementary material for: Quantitative proteomic analysis reveals the effects of mu opioid agonists on HT22 cells
Source: Front Pharmacol. 2023 Jan 9;13:1022449. doi: 10.3389/fphar.2022.1022449 (PMC9868271; doi:10.3389/fphar.2022.1022449)
Supplement: Supplementary file 2 [file Table1.XLSX]

## Sheet: A_vs_C显著性差异分析
Accession	Protein Name	Gene Name	Function	Description	Coverage	Unique Peptides	Peptides	PSMs	AAs	MW [kDa]	calc. pI	A-1	A-2	A-3	average A	C-1	C-2	C-3	average C	A/C	t test p value
Q8VEA4	Mitochondrial intermembrane space import and assembly protein 40	Chchd4	FUNCTION: Central component of a redox-sensitive mitochondrial intermembrane space import machinery which is required for the biogenesis of respiratory chain complexes (PubMed:26004228). Functions as chaperone and catalyzes the formation of disulfide bonds in substrate proteins, such as COX17, COX19, MICU1 and COA7. Required for the import and folding of small cysteine-containing proteins (small …	Mitochondrial intermembrane space import and assembly protein 40 OS=Mus musculus OX=10090 GN=Chchd4 PE=1 SV=1	6	1	1	2	139	15.5	4.32	2.35991	0.815844	2.67977	1.95184	0.400269	0.290052	0.34948	0.3466	5.63139	0.0495517
E9Q6B2	Coiled-coil domain-containing protein 85C	Ccdc85c	FUNCTION: May play a role in cell-cell adhesion and epithelium development through its interaction with proteins of the beta-catenin family (By similarity). May play an important role in cortical development, especially in the maintenance of radial glia (PubMed:22056358). {ECO:0000250|UniProtKB:A6NKD9, ECO:0000269|PubMed:22056358}.	Coiled-coil domain-containing protein 85C OS=Mus musculus OX=10090 GN=Ccdc85c PE=1 SV=1	7	2	2	2	420	45.3	6.96	1.12335	1.98629	1.23456	1.44807	0.561318	0.345908	0.465767	0.457665	3.16403	0.0235559
Q9Z2K1	Keratin, type I cytoskeletal 16	Krt16	FUNCTION: Epidermis-specific type I keratin that plays a key role in skin (PubMed:22336941, PubMed:24218583). Acts as a regulator of innate immunity in response to skin barrier breach: required for some inflammatory checkpoint for the skin barrier maintenance (PubMed:24218583). {ECO:0000269|PubMed:11029038, ECO:0000269|PubMed:22336941, ECO:0000269|PubMed:24218583}.	Keratin, type I cytoskeletal 16 OS=Mus musculus OX=10090 GN=Krt16 PE=1 SV=3	10	1	6	10	469	51.6	5.2	1.60949	1.16607	1.68095	1.4855	0.602386	0.725663	0.931588	0.753212	1.97222	0.0174593
Q80YR6	DNA endonuclease RBBP8	Rbbp8	FUNCTION: Endonuclease that cooperates with the MRE11-RAD50-NBN (MRN) complex in DNA-end resection, the first step of double-strand break (DSB) repair through the homologous recombination (HR) pathway. HR is restricted to S and G2 phases of the cell cycle and preferentially repairs DSBs resulting from replication fork collapse. Key determinant of DSB repair pathway choice, as it commits cells to …	DNA endonuclease RBBP8 OS=Mus musculus OX=10090 GN=Rbbp8 PE=1 SV=1	4	4	4	4	893	100.8	6.68	1.19997	1.59179	1.56627	1.45268	0.680829	0.875104	0.72878	0.761571	1.90747	0.00771942
P10923	Osteopontin	Spp1	FUNCTION: Binds tightly to hydroxyapatite. Appears to form an integral part of the mineralized matrix. Probably important to cell-matrix interaction.; FUNCTION: Acts as a cytokine involved in enhancing production of interferon-gamma and interleukin-12 and reducing production of interleukin-10 and is essential in the pathway that leads to type I immunity.	Osteopontin OS=Mus musculus OX=10090 GN=Spp1 PE=1 SV=1	3	1	1	1	294	32.4	4.53	1.39198	1.30371	1.30501	1.33357	0.495214	1.06836	0.782822	0.782132	1.70504	0.0304406
Q8K3C0	Ribonuclease kappa	Rnasek	FUNCTION: Endoribonuclease which preferentially cleaves ApU and ApG phosphodiester bonds. Hydrolyzes UpU bonds at a lower rate (By similarity). {ECO:0000250}.	Ribonuclease kappa OS=Mus musculus OX=10090 GN=Rnasek PE=3 SV=1	9	1	1	2	98	11	7.01	1.26734	1.21466	1.30709	1.26303	0.887351	0.599243	0.761956	0.749517	1.68513	0.00422596
Q61838	Pregnancy zone protein	Pzp	FUNCTION: Is able to inhibit all four classes of proteinases by a unique 'trapping' mechanism. This protein has a peptide stretch, called the 'bait region' which contains specific cleavage sites for different proteinases. When a proteinase cleaves the bait region, a conformational change is induced in the protein which traps the proteinase. The entrapped enzyme remains active against low molecula…	Pregnancy zone protein OS=Mus musculus OX=10090 GN=Pzp PE=1 SV=3	3	3	5	33	1495	165.7	6.68	1.33352	1.1515	1.39508	1.29336	0.699474	0.872543	0.864927	0.812315	1.5922	0.00648544
Q6IFZ6	Keratin, type II cytoskeletal 1b	Krt77		Keratin, type II cytoskeletal 1b OS=Mus musculus OX=10090 GN=Krt77 PE=1 SV=1	7	1	6	20	572	61.3	8.02	1.36719	1.27153	1.23654	1.29175	0.809569	0.987033	0.712446	0.836349	1.54451	0.007004
P97432	Next to BRCA1 gene 1 protein	Nbr1	FUNCTION: Acts probably as a receptor for selective autophagosomal degradation of ubiquitinated targets. {ECO:0000250}.	Next to BRCA1 gene 1 protein OS=Mus musculus OX=10090 GN=Nbr1 PE=1 SV=1	2	2	2	2	988	109.9	5.1	1.2637	1.30792	1.12766	1.23309	0.818018	0.79236	0.791685	0.800687	1.54004	0.00140755
Q8K0C4	Lanosterol 14-alpha demethylase	Cyp51a1	FUNCTION: A cytochrome P450 monooxygenase involved in sterol biosynthesis. Catalyzes 14-alpha demethylation of lanosterol and 24,25-dihydrolanosterol likely through sequential oxidative conversion of 14-alpha methyl group to hydroxymethyl, then to carboxylaldehyde, followed by the formation of the delta 14,15 double bond in the sterol core and concomitant release of formic acid. Mechanistically, …	Lanosterol 14-alpha demethylase OS=Mus musculus OX=10090 GN=Cyp51a1 PE=1 SV=1	36	16	16	60	503	56.7	8.41	1.35488	1.23736	1.29558	1.29594	0.652971	1.03452	0.860146	0.849214	1.52605	0.0179668
P53798	Squalene synthase	Fdft1	FUNCTION: Catalyzes the condensation of 2 farnesyl pyrophosphate (FPP) moieties to form squalene (PubMed:10521476). Proceeds in two distinct steps. In the first half-reaction, two molecules of FPP react to form the stable presqualene diphosphate intermediate (PSQPP), with concomitant release of a proton and a molecule of inorganic diphosphate. In the second half-reaction, PSQPP undergoes heteroly…	Squalene synthase OS=Mus musculus OX=10090 GN=Fdft1 PE=1 SV=2	26	10	10	21	416	48.1	6.32	1.16949	1.30679	1.261	1.24576	0.834197	0.826522	0.798476	0.819732	1.51972	0.000521884
P34928	Apolipoprotein C-I	Apoc1	FUNCTION: Inhibitor of lipoprotein binding to the low density lipoprotein (LDL) receptor, LDL receptor-related protein, and very low density lipoprotein (VLDL) receptor. Associates with high density lipoproteins (HDL) and the triacylglycerol-rich lipoproteins in the plasma and makes up about 10% of the protein of the VLDL and 2% of that of HDL. Appears to interfere directly with fatty acid uptake…	Apolipoprotein C-I OS=Mus musculus OX=10090 GN=Apoc1 PE=1 SV=1	10	1	1	3	88	9.7	9.09	1.19231	1.30233	1.07181	1.18882	0.921766	0.548946	0.893879	0.788197	1.50827	0.0431861
P35441	Thrombospondin-1	Thbs1	FUNCTION: Adhesive glycoprotein that mediates cell-to-cell and cell-to-matrix interactions. Binds heparin. May play a role in dentinogenesis and/or maintenance of dentin and dental pulp. Ligand for CD36 mediating antiangiogenic properties (By similarity). Plays a role in ER stress response, via its interaction with the activating transcription factor 6 alpha (ATF6) which produces adaptive ER stre…	Thrombospondin-1 OS=Mus musculus OX=10090 GN=Thbs1 PE=1 SV=1	14	16	16	26	1170	129.6	4.96	1.28804	1.26654	1.23736	1.26398	0.755243	0.918191	0.887863	0.853766	1.48048	0.00141104
Q497I4	Keratin, type I cuticular Ha5	Krt35		Keratin, type I cuticular Ha5 OS=Mus musculus OX=10090 GN=Krt35 PE=1 SV=1	3	1	2	3	455	50.5	4.97	1.10675	1.27421	1.38834	1.25643	0.829144	0.783332	0.939679	0.850718	1.47691	0.0124952
O88196	E3 ubiquitin-protein ligase TTC3	Ttc3	FUNCTION: E3 ubiquitin-protein ligase which catalyzes the formation of 'Lys-48'-polyubiquitin chains (By similarity). Mediates the ubiquitination and subsequent degradation of phosphorylated Akt (AKT1, AKT2 and AKT3) in the nucleus (By similarity). Acts as a terminal regulator of Akt signaling after activation; its phosphorylation by Akt, which is a prerequisite for ubiquitin ligase activity, sug…	E3 ubiquitin-protein ligase TTC3 OS=Mus musculus OX=10090 GN=Ttc3 PE=1 SV=2	2	3	3	3	1979	223.8	6.25	1.29845	1.02332	1.41011	1.24396	0.812157	0.841187	0.879175	0.844173	1.47359	0.0265378
Q6PB90	Protocadherin beta-14	Pcdhb14	FUNCTION: Potential calcium-dependent cell-adhesion protein. May be involved in the establishment and maintenance of specific neuronal connections in the brain.	Protocadherin beta-14 OS=Mus musculus OX=10090 GN=Pcdhb14 PE=1 SV=2	1	1	1	2	796	87	4.89	1.03294	1.19207	1.22384	1.14962	0.802672	0.763803	0.774908	0.780461	1.473	0.00357899
Q8BGZ7	Keratin, type II cytoskeletal 75	Krt75	FUNCTION: Plays a central role in hair and nail formation. Essential component of keratin intermediate filaments in the companion layer of the hair follicle (By similarity). {ECO:0000250, ECO:0000269|PubMed:17851587}.	Keratin, type II cytoskeletal 75 OS=Mus musculus OX=10090 GN=Krt75 PE=1 SV=1	13	1	9	39	551	59.7	8.31	1.23829	1.19195	1.31	1.24675	0.699339	1.0225	0.825201	0.849013	1.46847	0.016502
Q640P4	Glycosyltransferase 8 domain-containing protein 2	Glt8d2		Glycosyltransferase 8 domain-containing protein 2 OS=Mus musculus OX=10090 GN=Glt8d2 PE=2 SV=1	3	1	1	1	349	39.9	7.68	1.5091	1.09295	1.18606	1.26271	0.73089	0.95599	0.897576	0.861485	1.46573	0.0485243
P35428	Transcription factor HES-1	Hes1	FUNCTION: Transcriptional repressor of genes that require a bHLH protein for their transcription. May act as a negative regulator of myogenesis by inhibiting the functions of MYOD1 and ASH1 (By similarity). Binds DNA on N-box motifs: 5'-CACNAG-3' with high affinity and on E-box motifs: 5'-CANNTG-3' with low affinity. May play a role in a functional FA core complex response to DNA cross-link damag…	Transcription factor HES-1 OS=Mus musculus OX=10090 GN=Hes1 PE=1 SV=1	3	1	1	1	282	29.7	9.61	1.32801	1.19228	1.20069	1.24032	0.731561	0.963218	0.847453	0.847411	1.46366	0.00797867
Q3UV17	Keratin, type II cytoskeletal 2 oral	Krt76	FUNCTION: Probably contributes to terminal cornification. {ECO:0000250|UniProtKB:Q01546}.	Keratin, type II cytoskeletal 2 oral OS=Mus musculus OX=10090 GN=Krt76 PE=1 SV=1	7	1	5	34	594	62.8	8.43	1.09847	1.28703	1.38346	1.25632	0.817425	0.965636	0.814036	0.865699	1.45122	0.0160329
P13516	Acyl-CoA desaturase 1	Scd1	FUNCTION: Stearyl-CoA desaturase that utilizes O(2) and electrons from reduced cytochrome b5 to introduce the first double bond into saturated fatty acyl-CoA substrates. Catalyzes the insertion of a cis double bond at the Delta-9 position into fatty acyl-CoA substrates including palmitoyl-CoA and stearoyl-CoA (PubMed:11500518, PubMed:11533264, PubMed:16275639, PubMed:16443825, PubMed:26098370). G…	Acyl-CoA desaturase 1 OS=Mus musculus OX=10090 GN=Scd1 PE=1 SV=2	8	2	3	7	355	41	9.07	1.14359	1.34254	1.20667	1.23093	0.689096	1.00184	0.857299	0.849412	1.44916	0.0240026
P04104	Keratin, type II cytoskeletal 1	Krt1	FUNCTION: May regulate the activity of kinases such as PKC and SRC via binding to integrin beta-1 (ITB1) and the receptor of activated protein C kinase 1 (RACK1). In complex with C1QBP is a high affinity receptor for kininogen-1/HMWK (By similarity). {ECO:0000250}.	Keratin, type II cytoskeletal 1 OS=Mus musculus OX=10090 GN=Krt1 PE=1 SV=4	6	1	5	19	637	65.6	8.15	1.41239	1.24465	1.19937	1.28547	0.883048	1.04816	0.733908	0.888372	1.44699	0.0235639
Q3TTY5	Keratin, type II cytoskeletal 2 epidermal	Krt2	FUNCTION: Probably contributes to terminal cornification (By similarity). Associated with keratinocyte activation, proliferation and keratinization (By similarity). Plays a role in the establishment of the epidermal barrier on plantar skin (PubMed:26603179). {ECO:0000250|UniProtKB:P35908, ECO:0000269|PubMed:26603179}.	Keratin, type II cytoskeletal 2 epidermal OS=Mus musculus OX=10090 GN=Krt2 PE=1 SV=1	8	3	7	16	707	70.9	8.06	1.16199	1.25563	1.234	1.21721	0.811793	0.947648	0.765628	0.84169	1.44615	0.00364671
P08730	Keratin, type I cytoskeletal 13	Krt13		Keratin, type I cytoskeletal 13 OS=Mus musculus OX=10090 GN=Krt13 PE=1 SV=2	10	3	8	14	437	47.7	4.86	1.22924	1.26534	1.23125	1.24194	0.806526	0.96581	0.809097	0.860478	1.44332	0.00211217
Q7TQH7	Low-density lipoprotein receptor-related protein 10	Lrp10	FUNCTION: Probable receptor, which is involved in the internalization of lipophilic molecules and/or signal transduction. May be involved in the uptake of lipoprotein APOE in liver. {ECO:0000269|PubMed:11123907}.	Low-density lipoprotein receptor-related protein 10 OS=Mus musculus OX=10090 GN=Lrp10 PE=2 SV=2	1	1	1	1	713	76.4	5.29	1.24797	1.11295	1.15022	1.17038	0.691222	0.976421	0.76995	0.812531	1.44041	0.019048
O54791	Transcription factor MafF	Maff	FUNCTION: Since they lack a putative transactivation domain, the small Mafs behave as transcriptional repressors when they dimerize among themselves. However, they seem to serve as transcriptional activators by dimerizing with other (usually larger) basic-zipper proteins, such as NFE2L1/NRF1, and recruiting them to specific DNA-binding sites. Interacts with the upstream promoter region of the oxy…	Transcription factor MafF OS=Mus musculus OX=10090 GN=Maff PE=2 SV=1	19	1	3	4	156	16.9	9.8	1.23865	1.12818	1.24159	1.20281	0.805366	0.869137	0.832275	0.835593	1.43946	0.000913174
Q8BVZ5	Interleukin-33	Il33	FUNCTION: Cytokine that binds to and signals through the IL1RL1/ST2 receptor which in turn activates NF-kappa-B and MAPK signaling pathways in target cells (PubMed:29045903). Involved in the maturation of Th2 cells inducing the secretion of T-helper type 2-associated cytokines. Also involved in activation of mast cells, basophils, eosinophils and natural killer cells. Acts as a chemoattractant fo…	Interleukin-33 OS=Mus musculus OX=10090 GN=Il33 PE=1 SV=1	8	2	2	2	266	30	8.6	1.1493	1.29359	1.19122	1.21137	0.750882	0.944611	0.868482	0.854658	1.41737	0.00728922
Q8BHL7	CDC42 small effector protein 1	Cdc42se1	FUNCTION: Probably involved in the organization of the actin cytoskeleton by acting downstream of CDC42, inducing actin filament assembly. Alters CDC42-induced cell shape changes. In activated T-cells, may play a role in CDC42-mediated F-actin accumulation at the immunological synapse. May play a role in early contractile events in phagocytosis in macrophages (By similarity). {ECO:0000250}.	CDC42 small effector protein 1 OS=Mus musculus OX=10090 GN=Cdc42se1 PE=1 SV=1	15	1	1	3	80	9.1	9.99	1.28813	1.14475	1.19997	1.21095	1.05495	0.764745	0.763639	0.861111	1.40626	0.029515
Q922U2	Keratin, type II cytoskeletal 5	Krt5		Keratin, type II cytoskeletal 5 OS=Mus musculus OX=10090 GN=Krt5 PE=1 SV=1	18	6	14	51	580	61.7	7.75	1.22362	1.26129	1.26623	1.25038	0.761399	1.08891	0.821306	0.890538	1.40407	0.0239586
P10148	C-C motif chemokine 2	Ccl2	FUNCTION: Acts as a ligand for C-C chemokine receptor CCR2 (By similarity). Signals through binding and activation of CCR2 and induces a strong chemotactic response and mobilization of intracellular calcium ions (By similarity). Exhibits a chemotactic activity for monocytes and basophils but not neutrophils or eosinophils (By similarity). Plays an important role in mediating peripheral nerve inju…	C-C motif chemokine 2 OS=Mus musculus OX=10090 GN=Ccl2 PE=1 SV=1	16	4	4	6	148	16.3	9.77	1.23488	1.18331	1.21468	1.21096	0.720517	1.01612	0.883354	0.873332	1.38659	0.0176872
O08832	Polypeptide N-acetylgalactosaminyltransferase 4	Galnt4	FUNCTION: Catalyzes the initial reaction in O-linked oligosaccharide biosynthesis, the transfer of an N-acetyl-D-galactosamine residue to a serine or threonine residue on the protein receptor. Has a highest activity toward EA2 peptide substrate and a much lower activity with EPO-T, Muc2, Muc1a, Muc1b. {ECO:0000269|PubMed:9153242}.	Polypeptide N-acetylgalactosaminyltransferase 4 OS=Mus musculus OX=10090 GN=Galnt4 PE=1 SV=1	17	8	9	11	578	66.5	7.37	1.15877	1.24064	1.07708	1.15883	0.867373	0.821156	0.819576	0.836035	1.3861	0.00290898
P10404	MLV-related proviral Env polyprotein		FUNCTION: The surface protein (SU) attaches the virus to the host cell by binding to its receptor. This interaction triggers the refolding of the transmembrane protein (TM) and is thought to activate its fusogenic potential by unmasking its fusion peptide. Fusion occurs at the host cell plasma membrane (By similarity). {ECO:0000250}.; FUNCTION: The transmembrane protein (TM) acts as a class I vir…	MLV-related proviral Env polyprotein OS=Mus musculus OX=10090 PE=1 SV=3	17	9	12	153	641	69.6	7.96	1.20363	1.27158	1.20199	1.22573	0.700881	1.07284	0.881406	0.885041	1.38495	0.0361312
Q9R1Q6	Transmembrane protein 176B	Tmem176b	FUNCTION: May play a role in the process of maturation of dendritic cells (By similarity). Required for the development of cerebellar granule cells. {ECO:0000250, ECO:0000269|PubMed:16814752}.	Transmembrane protein 176B OS=Mus musculus OX=10090 GN=Tmem176b PE=1 SV=1	16	6	6	16	263	28.3	7.84	1.28664	1.17622	1.1841	1.21565	0.733948	1.05242	0.864973	0.883779	1.37552	0.0285276
Q922J9	Fatty acyl-CoA reductase 1	Far1	FUNCTION: Catalyzes the reduction of saturated and unsaturated C16 or C18 fatty acyl-CoA to fatty alcohols (PubMed:15220348, PubMed:15220349). It plays an essential role in the production of ether lipids/plasmalogens which synthesis requires fatty alcohols (By similarity). In parallel, it is also required for wax monoesters production since fatty alcohols also constitute a substrate for their syn…	Fatty acyl-CoA reductase 1 OS=Mus musculus OX=10090 GN=Far1 PE=1 SV=1	25	11	11	27	515	59.4	9.19	1.23562	1.16856	1.21411	1.2061	0.723916	0.992073	0.916397	0.877462	1.37453	0.0161777
Q6ZPZ3	Zinc finger CCCH domain-containing protein 4	Zc3h4		Zinc finger CCCH domain-containing protein 4 OS=Mus musculus OX=10090 GN=Zc3h4 PE=1 SV=2	12	12	12	14	1304	140.9	6.27	1.28948	0.981026	1.30354	1.19135	0.869495	0.912465	0.846347	0.876102	1.35983	0.0421356
Q60952	Centrosome-associated protein CEP250	Cep250	FUNCTION: May be involved in ciliogenesis. Probably plays an important role in centrosome cohesion during interphase. {ECO:0000250|UniProtKB:Q9BV73}.	Centrosome-associated protein CEP250 OS=Mus musculus OX=10090 GN=Cep250 PE=1 SV=4	1	3	3	4	2414	276.6	5.07	1.19468	1.03219	1.27467	1.16718	0.845164	0.853612	0.882724	0.8605	1.3564	0.0132054
Q99MS7	EH domain-binding protein 1-like protein 1	Ehbp1l1	FUNCTION: May act as Rab effector protein and play a role in vesicle trafficking (By similarity). Involved in apical-directed transport in polarized epithelial cells; the functions seems to implicate Rab8, BIN1 and possibly DNM1 (PubMed:26833786). {ECO:0000250|UniProtKB:Q8N3D4}.	EH domain-binding protein 1-like protein 1 OS=Mus musculus OX=10090 GN=Ehbp1l1 PE=1 SV=1	9	13	13	17	1716	184.7	4.73	1.13658	1.19503	1.12052	1.15071	0.810884	0.891595	0.860462	0.854314	1.34694	0.000814653
P17515	C-X-C motif chemokine 10	Cxcl10	FUNCTION: Pro-inflammatory cytokine that is involved in a wide variety of processes such as chemotaxis, differentiation, and activation of peripheral immune cells, regulation of cell growth, apoptosis and modulation of angiostatic effects (By similarity) (PubMed:28623423). Plays thereby an important role during viral infections by stimulating the activation and migration of immune cells to the in…	C-X-C motif chemokine 10 OS=Mus musculus OX=10090 GN=Cxcl10 PE=1 SV=1	40	4	4	12	98	10.8	9.82	1.3149	1.17362	1.17	1.21951	0.773578	1.0867	0.858822	0.906368	1.34549	0.0405761
Q9Z0M5	Lysosomal acid lipase/cholesteryl ester hydrolase	Lipa	FUNCTION: Catalyzes the deacylation of triacylglyceryl and cholesteryl ester core lipids of endocytosed low density lipoproteins to generate free fatty acids and cholesterol. {ECO:0000250|UniProtKB:P38571}.	Lysosomal acid lipase/cholesteryl ester hydrolase OS=Mus musculus OX=10090 GN=Lipa PE=1 SV=2	12	6	6	11	397	45.3	8.07	1.19113	1.15311	1.20411	1.18278	0.793882	0.914009	0.929513	0.879135	1.34539	0.00262266
Q7TSH3	Zinc finger protein 516	Znf516	FUNCTION: Transcriptional regulator that binds to the promoter and activates the transcription of genes promoting brown adipose tissue (BAT) differentiation. Among brown adipose tissue-specific genes, binds the proximal region of the promoter of the UCP1 gene to activate its transcription and thereby regulate thermogenesis. May also play a role in the cellular response to replication stress (By s…	Zinc finger protein 516 OS=Mus musculus OX=10090 GN=Znf516 PE=1 SV=1	4	4	4	4	1157	124.7	8.51	1.1906	1.1628	1.18422	1.1792	0.850991	0.944772	0.835631	0.877132	1.34439	0.00100526
O70326	Gremlin-1	Grem1	FUNCTION: Cytokine that may play an important role during carcinogenesis and metanephric kidney organogenesis, as BMP a antagonist required for early limb outgrowth and patterning in maintaining the FGF4-SHH feedback loop (PubMed:12808456, PubMed:15201225). Down-regulates the BMP4 signaling in a dose-dependent manner (PubMed:15133038). Antagonist of BMP2; inhibits BMP2-mediated differentiation of…	Gremlin-1 OS=Mus musculus OX=10090 GN=Grem1 PE=2 SV=1	8	1	1	1	184	20.7	9.39	1.20611	1.07119	1.12842	1.13524	0.841121	1.01134	0.683526	0.845328	1.34296	0.0473035
Q6IFX2	Keratin, type I cytoskeletal 42	Krt42		Keratin, type I cytoskeletal 42 OS=Mus musculus OX=10090 GN=Krt42 PE=1 SV=1	15	4	9	12	452	50.1	5.16	1.20992	1.05634	1.27119	1.17915	0.827814	0.847131	0.994722	0.889889	1.32505	0.0250784
P55065	Phospholipid transfer protein	Pltp	FUNCTION: Mediates the transfer of phospholipids and free cholesterol from triglyceride-rich lipoproteins (low density lipoproteins or LDL and very low density lipoproteins or VLDL) into high-density lipoproteins (HDL) as well as the exchange of phospholipids between triglyceride-rich lipoproteins themselves (PubMed:7654777, PubMed:7615508, PubMed:10079112,). Facilitates the transfer of a spectru…	Phospholipid transfer protein OS=Mus musculus OX=10090 GN=Pltp PE=1 SV=1	2	1	1	1	493	54.4	6.62	1.23237	1.02248	1.24225	1.1657	0.820528	0.871371	0.948684	0.880194	1.32437	0.0241309
Q9ER62	Tumor necrosis factor receptor superfamily member 22	Tnfrsf22	FUNCTION: Receptor for the cytotoxic ligand TNFSF10/TRAIL. Lacks a cytoplasmic death domain and hence is not capable of inducing apoptosis. Protects cells against TRAIL mediated apoptosis possibly through ligand competition. Cannot induce the NF-kappa-B pathway. {ECO:0000269|PubMed:12466268}.	Tumor necrosis factor receptor superfamily member 22 OS=Mus musculus OX=10090 GN=Tnfrsf22 PE=2 SV=3	7	1	1	1	198	22.4	8.09	1.11727	1.1962	1.13675	1.15007	0.821991	0.930346	0.881597	0.877978	1.30991	0.00228635
O89051	Integral membrane protein 2B	Itm2b	FUNCTION: Plays a regulatory role in the processing of the amyloid-beta A4 precursor protein (APP) and acts as an inhibitor of the amyloid-beta peptide aggregation and fibrils deposition. Plays a role in the induction of neurite outgrowth. Functions as a protease inhibitor by blocking access of secretases to APP cleavage sites (By similarity). {ECO:0000250}.; FUNCTION: Mature BRI2 (mBRI2) functio…	Integral membrane protein 2B OS=Mus musculus OX=10090 GN=Itm2b PE=1 SV=1	36	7	7	12	266	30.2	5.3	1.21309	1.15601	1.1579	1.17566	0.776794	1.03645	0.882648	0.898632	1.30828	0.0234454
Q8R239	Transmembrane protein 268	Tmem268		Transmembrane protein 268 OS=Mus musculus OX=10090 GN=Tmem268 PE=2 SV=2	4	1	1	1	342	37.7	5.14	1.23049	1.0988	1.2227	1.18399	0.826921	0.994998	0.894437	0.905452	1.30763	0.0126867
Q6IME9	Keratin, type II cytoskeletal 72	Krt72	FUNCTION: Has a role in hair formation. Specific component of keratin intermediate filaments in the inner root sheath (IRS) of the hair follicle (By similarity). {ECO:0000250}.	Keratin, type II cytoskeletal 72 OS=Mus musculus OX=10090 GN=Krt72 PE=3 SV=1	5	1	3	5	520	56.7	7.4	1.11562	1.2104	1.11905	1.14836	0.851334	0.938028	0.8508	0.880054	1.30487	0.00321171
O35664	Interferon alpha/beta receptor 2	Ifnar2	FUNCTION: Associates with IFNAR1 to form the type I interferon receptor. Receptor for interferons alpha and beta. Involved in IFN-mediated STAT1, STAT2 and STAT3 activation. Isoform 1 and isoform 2 are directly involved in signal transduction due to their association with the TYR kinase, JAK1. Isoform 2 and isoform 3 may be potent inhibitors of type I IFN receptor activity. {ECO:0000250|UniProtKB…	Interferon alpha/beta receptor 2 OS=Mus musculus OX=10090 GN=Ifnar2 PE=1 SV=2	2	1	1	1	513	56.5	4.59	1.14749	1.2108	1.14283	1.16704	0.794822	0.988195	0.900279	0.894432	1.30478	0.0104956
Q9CQW9	Interferon-induced transmembrane protein 3	Ifitm3	FUNCTION: IFN-induced antiviral protein which inhibits the entry of viruses to the host cell cytoplasm, permitting endocytosis, but preventing subsequent viral fusion and release of viral contents into the cytosol. Active against multiple viruses, including influenza A virus, SARS coronavirus (SARS-CoV), Marburg virus (MARV) and Ebola virus (EBOV), Dengue virus (DNV), West Nile virus (WNV) and hu…	Interferon-induced transmembrane protein 3 OS=Mus musculus OX=10090 GN=Ifitm3 PE=1 SV=1	33	3	4	49	137	14.9	7.4	1.10766	1.14386	1.20997	1.15383	0.86355	0.909326	0.883896	0.885591	1.30289	0.00121023
Q9DCS1	Transmembrane protein 176A	Tmem176a		Transmembrane protein 176A OS=Mus musculus OX=10090 GN=Tmem176a PE=1 SV=2	23	4	4	6	244	26.6	7.72	1.16787	1.16528	1.16159	1.16491	0.718469	1.0431	0.925626	0.895732	1.30052	0.0470571
Q00322	CCAAT/enhancer-binding protein delta	Cebpd	FUNCTION: Transcription activator that recognizes two different DNA motifs: the CCAAT homology common to many promoters and the enhanced core homology common to many enhancers (PubMed:7594592, PubMed:19641492). Important transcription factor regulating the expression of genes involved in immune and inflammatory responses. Transcriptional activator that enhances IL6 transcription alone and as hete…	CCAAT/enhancer-binding protein delta OS=Mus musculus OX=10090 GN=Cebpd PE=1 SV=2	22	4	4	4	268	28.6	7.34	1.2067	1.18198	1.13017	1.17295	0.83577	0.97155	0.90716	0.904827	1.29632	0.00405988
Q810L4	Transmembrane protein 39B	Tmem39b		Transmembrane protein 39B OS=Mus musculus OX=10090 GN=Tmem39b PE=1 SV=1	3	2	2	2	492	56.3	9.45	1.19325	1.08356	1.19803	1.15828	0.880726	0.930625	0.883441	0.898264	1.28947	0.00309405
O35185	Class E basic helix-loop-helix protein 40	Bhlhe40	FUNCTION: Transcriptional repressor involved in the regulation of the circadian rhythm by negatively regulating the activity of the clock genes and clock-controlled genes (PubMed:18411297). Acts as the negative limb of a novel autoregulatory feedback loop (DEC loop) which differs from the one formed by the PER and CRY transcriptional repressors (PER/CRY loop) (PubMed:14672706). Both these loops a…	Class E basic helix-loop-helix protein 40 OS=Mus musculus OX=10090 GN=Bhlhe40 PE=1 SV=1	5	2	2	2	411	45.3	7.97	1.08755	1.2644	1.20847	1.18681	0.796787	1.0239	0.942476	0.921055	1.28853	0.0346557
Q3TLR7	Denticleless protein homolog	Dtl	FUNCTION: Substrate-specific adapter of a DCX (DDB1-CUL4-X-box) E3 ubiquitin-protein ligase complex required for cell cycle control, DNA damage response and translesion DNA synthesis. The DCX(DTL) complex, also named CRL4(CDT2) complex, mediates the polyubiquitination and subsequent degradation of CDT1, CDKN1A/p21(CIP1), FBH1, KMT5A and SDE2. CDT1 degradation in response to DNA damage is necessar…	Denticleless protein homolog OS=Mus musculus OX=10090 GN=Dtl PE=1 SV=2	7	5	5	5	729	79.1	8.79	1.11078	1.16736	1.18099	1.15304	0.8385	0.937369	0.910282	0.895384	1.28776	0.00212331
Q920L1	Acyl-CoA (8-3)-desaturase	Fads1	FUNCTION: Acts as a front-end fatty acyl-coenzyme A (CoA) desaturase that introduces a cis double bond at carbon 5 located between a preexisting double bond and the carboxyl end of the fatty acyl chain. Involved in biosynthesis of highly unsaturated fatty acids (HUFA) from the essential polyunsaturated fatty acids (PUFA) linoleic acid (LA) (18:2n-6) and alpha-linolenic acid (ALA) (18:3n-3) precur…	Acyl-CoA (8-3)-desaturase OS=Mus musculus OX=10090 GN=Fads1 PE=1 SV=1	19	8	8	18	447	52.3	9.29	1.12867	1.18663	1.15712	1.15747	0.873247	0.925496	0.902297	0.900347	1.28559	0.000337241
Q8C0Y1	Homeobox protein TGIF2	Tgif2	FUNCTION: Transcriptional repressor, which probably repress transcription by binding directly the 5'-CTGTCAA-3' DNA sequence or by interacting with TGF-beta activated SMAD proteins. Probably represses transcription via the recruitment of histone deacetylase proteins (By similarity). {ECO:0000250}.	Homeobox protein TGIF2 OS=Mus musculus OX=10090 GN=Tgif2 PE=2 SV=1	7	2	2	2	237	25.9	7.97	1.08994	1.25948	1.12342	1.15761	0.784061	1.027	0.895313	0.902124	1.2832	0.0429296
Q9D6X6	Serine protease 23	Prss23		Serine protease 23 OS=Mus musculus OX=10090 GN=Prss23 PE=2 SV=2	3	1	1	3	382	43	9.5	1.18164	1.13099	1.19647	1.1697	0.795266	1.00274	0.937044	0.911684	1.28301	0.0160032
Q8BK30	NADH dehydrogenase [ubiquinone] flavoprotein 3, mitochondrial	Ndufv3	FUNCTION: Accessory subunit of the mitochondrial membrane respiratory chain NADH dehydrogenase (Complex I), that is believed not to be involved in catalysis. Complex I functions in the transfer of electrons from NADH to the respiratory chain. The immediate electron acceptor for the enzyme is believed to be ubiquinone. May be the terminally assembled subunit of Complex I. {ECO:0000250|UniProtKB:P5…	NADH dehydrogenase [ubiquinone] flavoprotein 3, mitochondrial OS=Mus musculus OX=10090 GN=Ndufv3 PE=1 SV=1	16	2	2	3	104	11.8	9.35	1.17749	1.12682	1.17883	1.16105	0.86789	1.00244	0.848058	0.906128	1.28133	0.00772262
P14719	Interleukin-1 receptor-like 1	Il1rl1	FUNCTION: Receptor for interleukin-33 (IL-33); signaling requires association of the coreceptor IL1RAP (PubMed:18450470, PubMed:17675517, PubMed:29045903). Its stimulation recruits MYD88, IRAK1, IRAK4, and TRAF6, followed by phosphorylation of MAPK3/ERK1 and/or MAPK1/ERK2, MAPK14, and MAPK8 (By similarity). Possibly involved in helper T-cell function. {ECO:0000250|UniProtKB:Q01638, ECO:0000269|Pu…	Interleukin-1 receptor-like 1 OS=Mus musculus OX=10090 GN=Il1rl1 PE=1 SV=2	9	3	3	4	567	64.8	8.22	1.1546	1.09862	1.14658	1.13327	0.784	1.02095	0.850157	0.885037	1.28048	0.0269428
Q04887	Transcription factor SOX-9	Sox9	FUNCTION: Transcription factor that plays a key role in chondrocytes differentiation and skeletal development (PubMed:10319868, PubMed:11371614, PubMed:12414734, PubMed:15132997, PubMed:18415932, PubMed:20940257, PubMed:28263186). Specifically binds the 5'-ACAAAG-3' DNA motif present in enhancers and super-enhancers and promotes expression of genes important for chondrogenesis, including cartilag…	Transcription factor SOX-9 OS=Mus musculus OX=10090 GN=Sox9 PE=1 SV=2	5	3	3	4	507	56	6.81	1.12648	1.15869	1.14361	1.14292	0.778046	0.97493	0.927166	0.893381	1.27933	0.0141707
Q01237	3-hydroxy-3-methylglutaryl-coenzyme A reductase	Hmgcr	FUNCTION: Transmembrane glycoprotein that is the rate-limiting enzyme in cholesterol biosynthesis as well as in the biosynthesis of nonsterol isoprenoids that are essential for normal cell function including ubiquinone and geranylgeranyl proteins.	3-hydroxy-3-methylglutaryl-coenzyme A reductase OS=Mus musculus OX=10090 GN=Hmgcr PE=1 SV=3	9	7	7	7	887	97	6.7	1.14758	1.15253	1.18419	1.16143	0.837809	0.950657	0.937129	0.908531	1.27836	0.00248951
Q8CFC7	CLK4-associating serine/arginine rich protein	Clasrp	FUNCTION: Probably functions as an alternative splicing regulator. May regulate the mRNA splicing of genes such as CLK1. May act by regulating members of the CLK kinase family.	CLK4-associating serine/arginine rich protein OS=Mus musculus OX=10090 GN=Clasrp PE=1 SV=3	10	6	6	6	668	76.8	10.36	1.10999	1.04155	1.24904	1.13353	0.838176	0.840152	0.989645	0.889324	1.27459	0.0365461
P17047	Lysosome-associated membrane glycoprotein 2	Lamp2	FUNCTION: Plays an important role in chaperone-mediated autophagy, a process that mediates lysosomal degradation of proteins in response to various stresses and as part of the normal turnover of proteins with a long biological half-live (PubMed:10972293). Functions by binding target proteins, such as GAPDH and MLLT11, and targeting them for lysosomal degradation (By similarity). Required for the …	Lysosome-associated membrane glycoprotein 2 OS=Mus musculus OX=10090 GN=Lamp2 PE=1 SV=2	17	7	7	32	415	45.7	7.39	1.14188	1.16276	1.12814	1.14426	0.83541	0.999543	0.864034	0.899662	1.27188	0.0090415
Q9CWP8	DNA polymerase delta subunit 4	Pold4	FUNCTION: As a component of the tetrameric DNA polymerase delta complex (Pol-delta4), plays a role in high fidelity genome replication and repair. Within this complex, increases the rate of DNA synthesis and decreases fidelity by regulating POLD1 polymerase and proofreading 3' to 5' exonuclease activity. Pol-delta4 participates in Okazaki fragment processing, through both the short flap pathway, …	DNA polymerase delta subunit 4 OS=Mus musculus OX=10090 GN=Pold4 PE=1 SV=1	25	2	2	7	107	12.4	6.52	1.21977	1.1488	1.13513	1.1679	0.908632	0.954049	0.896668	0.919783	1.26976	0.00140835
Q9R0Z9	Rho GTPase-activating protein 7	Dlc1	FUNCTION: Functions as a GTPase-activating protein for the small GTPases RHOA, RHOB, RHOC and CDC42, terminating their downstream signaling. This induces morphological changes and detachment through cytoskeletal reorganization, playing a critical role in biological processes such as cell migration and proliferation. Also functions in vivo as an activator of the phospholipase PLCD1. Active DLC1 in…	Rho GTPase-activating protein 7 OS=Mus musculus OX=10090 GN=Dlc1 PE=1 SV=2	1	1	1	1	1092	123.3	7.58	1.12172	1.16569	1.13092	1.13944	0.860099	0.909926	0.923009	0.897678	1.26932	0.000493459
Q91YT0	NADH dehydrogenase [ubiquinone] flavoprotein 1, mitochondrial	Ndufv1	FUNCTION: Core subunit of the mitochondrial membrane respiratory chain NADH dehydrogenase (Complex I) that is believed to belong to the minimal assembly required for catalysis. Complex I functions in the transfer of electrons from NADH to the respiratory chain. The immediate electron acceptor for the enzyme is believed to be ubiquinone (By similarity). {ECO:0000250}.	NADH dehydrogenase [ubiquinone] flavoprotein 1, mitochondrial OS=Mus musculus OX=10090 GN=Ndufv1 PE=1 SV=1	33	12	12	29	464	50.8	8.21	1.12762	1.17905	1.15425	1.15364	0.843082	0.943484	0.942505	0.90969	1.26817	0.00259662
Q9JI08	Bridging integrator 3	Bin3	FUNCTION: Involved in cytokinesis and septation where it has a role in the localization of F-actin. {ECO:0000250}.	Bridging integrator 3 OS=Mus musculus OX=10090 GN=Bin3 PE=1 SV=1	7	2	2	2	253	29.6	6.96	1.04628	1.21023	1.05554	1.10402	0.800702	0.94469	0.868803	0.871398	1.26695	0.0261496
O88907	E3 SUMO-protein ligase PIAS1	Pias1	FUNCTION: Functions as an E3-type small ubiquitin-like modifier (SUMO) ligase, stabilizing the interaction between UBE2I and the substrate, and as a SUMO-tethering factor. Plays a crucial role as a transcriptional coregulation in various cellular pathways, including the STAT pathway, the p53 pathway and the steroid hormone signaling pathway. In vitro, binds A/T-rich DNA (By similarity). The effec…	E3 SUMO-protein ligase PIAS1 OS=Mus musculus OX=10090 GN=Pias1 PE=1 SV=2	4	1	2	3	651	71.6	7.28	1.00253	1.22955	1.13995	1.12401	0.950173	0.834672	0.877879	0.887575	1.26638	0.0332177
Q80SZ7	Guanine nucleotide-binding protein G(I)/G(S)/G(O) subunit gamma-5	Gng5	FUNCTION: Guanine nucleotide-binding proteins (G proteins) are involved as a modulator or transducer in various transmembrane signaling systems. The beta and gamma chains are required for the GTPase activity, for replacement of GDP by GTP, and for G protein-effector interaction.	Guanine nucleotide-binding protein G(I)/G(S)/G(O) subunit gamma-5 OS=Mus musculus OX=10090 GN=Gng5 PE=1 SV=2	74	4	4	6	68	7.3	9.85	1.17011	1.12142	1.1836	1.15838	1.01593	0.890863	0.850759	0.919183	1.26022	0.0108571
Q02788	Collagen alpha-2(VI) chain	Col6a2	FUNCTION: Collagen VI acts as a cell-binding protein.	Collagen alpha-2(VI) chain OS=Mus musculus OX=10090 GN=Col6a2 PE=1 SV=3	2	2	2	2	1034	110.3	6.42	1.17217	1.04628	1.1753	1.13125	0.937274	0.880579	0.879593	0.899149	1.25813	0.00757827
Q9D009	Putative lipoyltransferase 2, mitochondrial	Lipt2	FUNCTION: Catalyzes the transfer of endogenously produced octanoic acid from octanoyl-acyl-carrier-protein onto the lipoyl domains of lipoate-dependent enzymes, which catalyze essential redox reactions (By similarity). Lipoyl-ACP can also act as a substrate although octanoyl-ACP is likely to be the physiological substrate (By similarity). {ECO:0000250, ECO:0000250|UniProtKB:A6NK58}.	Putative lipoyltransferase 2, mitochondrial OS=Mus musculus OX=10090 GN=Lipt2 PE=1 SV=2	3	1	1	1	231	24.9	8.6	1.06908	1.17427	1.18108	1.14148	0.839768	0.959153	0.924332	0.907751	1.25748	0.00995618
Q62059	Versican core protein	Vcan	FUNCTION: May play a role in intercellular signaling and in connecting cells with the extracellular matrix. May take part in the regulation of cell motility, growth and differentiation. Binds hyaluronic acid.	Versican core protein OS=Mus musculus OX=10090 GN=Vcan PE=1 SV=2	1	2	2	2	3357	366.6	4.64	1.04072	1.19252	1.20416	1.1458	0.830572	0.998004	0.909876	0.912817	1.25524	0.0311048
P27038	Activin receptor type-2A	Acvr2a	FUNCTION: On ligand binding, forms a receptor complex consisting of two type II and two type I transmembrane serine/threonine kinases. Type II receptors phosphorylate and activate type I receptors which autophosphorylate, then bind and activate SMAD transcriptional regulators. Receptor for activin A, activin B and inhibin A. Mediates induction of adipogenesis by GDF6 (PubMed:23527555). {ECO:00002…	Activin receptor type-2A OS=Mus musculus OX=10090 GN=Acvr2a PE=1 SV=1	2	1	1	2	513	57.9	5.92	1.05153	1.17152	1.20871	1.14392	0.815145	0.987925	0.934341	0.91247	1.25365	0.0293477
P10400	Retrovirus-related Pol polyprotein (Fragment)	Pol		Retrovirus-related Pol polyprotein (Fragment) OS=Mus musculus OX=10090 GN=Pol PE=2 SV=1	30	3	3	7	120	13.3	10.73	1.27534	1.06386	1.11401	1.15107	0.882162	0.999487	0.87564	0.919096	1.25239	0.0370981
Q8C796	REST corepressor 2	Rcor2	FUNCTION: May act as a component of a corepressor complex that represses transcription. {ECO:0000305}.	REST corepressor 2 OS=Mus musculus OX=10090 GN=Rcor2 PE=1 SV=1	7	3	4	8	523	57.9	9.01	1.08905	1.16469	1.14953	1.13442	0.792936	0.993957	0.930524	0.905806	1.25239	0.0229492
Q9EQH2	Endoplasmic reticulum aminopeptidase 1	Erap1	FUNCTION: Aminopeptidase that plays a central role in peptide trimming, a step required for the generation of most HLA class I-binding peptides. Peptide trimming is essential to customize longer precursor peptides to fit them to the correct length required for presentation on MHC class I molecules. Strongly prefers substrates 9-16 residues long. Rapidly degrades 13-mer to a 9-mer and then stops. …	Endoplasmic reticulum aminopeptidase 1 OS=Mus musculus OX=10090 GN=Erap1 PE=1 SV=2	19	17	17	34	930	106.5	6.2	1.14391	1.1313	1.15759	1.14427	0.810206	1.00218	0.931605	0.914664	1.25103	0.0153678
Q99P91	Transmembrane glycoprotein NMB	Gpnmb	FUNCTION: Could be a melanogenic enzyme. {ECO:0000250}.	Transmembrane glycoprotein NMB OS=Mus musculus OX=10090 GN=Gpnmb PE=1 SV=2	5	2	2	3	574	63.6	7.61	1.06979	1.12751	1.13124	1.10951	0.831623	0.960099	0.884955	0.892226	1.24353	0.0067728
P60762	Mortality factor 4-like protein 1	Morf4l1	FUNCTION: Component of the NuA4 histone acetyltransferase complex which is involved in transcriptional activation of select genes principally by acetylation of nucleosomal histones H4 and H2A. This modification may both alter nucleosome - DNA interactions and promote interaction of the modified histones with other proteins which positively regulate transcription. This complex may be required for …	Mortality factor 4-like protein 1 OS=Mus musculus OX=10090 GN=Morf4l1 PE=1 SV=2	31	8	9	17	362	41.5	9.32	1.09938	1.1756	1.13998	1.13832	0.781886	1.03553	0.93663	0.918017	1.23998	0.0459227
Q9D6J1	Ceramide synthase 4	Cers4	FUNCTION: Ceramide synthase that catalyzes formation of ceramide from sphinganine and acyl-CoA substrates, with high selectivity toward long and very-long chains (C18:0-C22:0) as acyl donor. {ECO:0000269|PubMed:12912983, ECO:0000269|PubMed:15823095}.	Ceramide synthase 4 OS=Mus musculus OX=10090 GN=Cers4 PE=1 SV=1	2	1	1	1	393	46	8.38	1.1382	1.16877	1.0504	1.11912	0.914562	0.9302	0.866054	0.903605	1.23851	0.00594182
Q78RX3	Small integral membrane protein 12	Smim12		Small integral membrane protein 12 OS=Mus musculus OX=10090 GN=Smim12 PE=3 SV=1	17	2	2	3	92	10.8	9.04	1.09462	1.11851	1.22755	1.14689	0.920696	0.923141	0.934665	0.926167	1.23832	0.00582627
Q9CQK1	Zinc finger HIT domain-containing protein 3	Znhit3		Zinc finger HIT domain-containing protein 3 OS=Mus musculus OX=10090 GN=Znhit3 PE=1 SV=1	19	3	3	6	151	17.1	6.02	1.15036	1.14368	1.07765	1.1239	0.885164	0.962395	0.889234	0.912264	1.23199	0.00345793
Q99JH1	Ribonuclease P protein subunit p25-like protein	Rpp25l	FUNCTION: May be a component of ribonuclease P or MRP. {ECO:0000250}.	Ribonuclease P protein subunit p25-like protein OS=Mus musculus OX=10090 GN=Rpp25l PE=1 SV=1	20	2	2	2	163	17.7	10.46	1.14083	1.10995	1.16567	1.13882	0.873943	0.99279	0.908623	0.925119	1.231	0.00529691
Q04857	Collagen alpha-1(VI) chain	Col6a1	FUNCTION: Collagen VI acts as a cell-binding protein.	Collagen alpha-1(VI) chain OS=Mus musculus OX=10090 GN=Col6a1 PE=1 SV=1	11	9	9	14	1025	108.4	5.36	1.05954	1.09064	1.20798	1.11939	0.885001	0.920946	0.925491	0.910479	1.22945	0.0112726
P48755	Fos-related antigen 1	Fosl1		Fos-related antigen 1 OS=Mus musculus OX=10090 GN=Fosl1 PE=2 SV=2	13	4	4	4	273	29.8	8.32	1.09472	1.1058	1.21654	1.13902	0.903383	0.909795	0.968827	0.927335	1.22827	0.00866005
Q9D136	2-oxoglutarate and iron-dependent oxygenase domain-containing protein 3	Ogfod3		2-oxoglutarate and iron-dependent oxygenase domain-containing protein 3 OS=Mus musculus OX=10090 GN=Ogfod3 PE=2 SV=1	9	2	2	2	315	35.4	6.74	1.19593	1.04585	1.10064	1.11414	0.944623	0.926134	0.85227	0.907676	1.22746	0.0166799
Q9D771	Proton-activated chloride channel	Pacc1	FUNCTION: Proton-activated chloride channel that mediates import of chloride ion in response to extracellular acidic pH (PubMed:31023925). Involved in acidosis-induced cell death by mediating chloride influx and subsequent cell swelling (PubMed:31023925). {ECO:0000269|PubMed:31023925}.	Proton-activated chloride channel OS=Mus musculus OX=10090 GN=Pacc1 PE=1 SV=1	10	2	2	3	350	40.2	7.77	1.01821	1.22012	1.04928	1.09587	0.931249	0.918726	0.829021	0.892999	1.22718	0.0452023
Q64FW2	All-trans-retinol 13,14-reductase	Retsat	FUNCTION: Catalyzes the saturation of all-trans-retinol to all-trans-13,14-dihydroretinol (PubMed:15358783, PubMed:17253779, PubMed:19139408). Does not exhibit any activity toward all-trans-retinoic acid, nor 9-cis, 11-cis or 13-cis-retinol isomers (PubMed:15358783). May play a role in the metabolism of vitamin A (PubMed:15358783, PubMed:17253779). Independently of retinol conversion, may regulat…	All-trans-retinol 13,14-reductase OS=Mus musculus OX=10090 GN=Retsat PE=1 SV=3	6	3	3	5	609	67.3	8.95	1.13564	1.15406	1.09754	1.12908	0.844143	0.982841	0.946161	0.924382	1.22144	0.010194
Q61781	Keratin, type I cytoskeletal 14	Krt14	FUNCTION: The nonhelical tail domain is involved in promoting KRT5-KRT14 filaments to self-organize into large bundles and enhances the mechanical properties involved in resilience of keratin intermediate filaments in vitro. {ECO:0000250}.	Keratin, type I cytoskeletal 14 OS=Mus musculus OX=10090 GN=Krt14 PE=1 SV=2	13	2	8	12	484	52.8	5.17	1.23778	1.10042	1.10504	1.14775	0.910374	0.97135	0.937572	0.939765	1.22131	0.0126445
Q8VC04	Transmembrane protein 106A	Tmem106a	FUNCTION: Activates macrophages and polarizes them into M1-like macrophages through the activation of the MAPK and NF-kappaB signaling pathway (PubMed:26215746). Upon activation, upregulates the expression of CD80, CD86, CD69 and MHC II on macrophages, and induces the release of pro-inflammatory cytokines such as TNF, IL1B, IL6, CCL2 and nitric oxide (PubMed:26215746). May play a role in inhibiti…	Transmembrane protein 106A OS=Mus musculus OX=10090 GN=Tmem106a PE=1 SV=1	15	3	3	5	261	29.1	7.44	1.10912	1.15109	1.10064	1.12028	0.793318	1.03819	0.921091	0.917533	1.22097	0.0488123
Q8K3J1	NADH dehydrogenase [ubiquinone] iron-sulfur protein 8, mitochondrial	Ndufs8	FUNCTION: Core subunit of the mitochondrial membrane respiratory chain NADH dehydrogenase (Complex I) that is believed to belong to the minimal assembly required for catalysis. Complex I functions in the transfer of electrons from NADH to the respiratory chain. The immediate electron acceptor for the enzyme is believed to be ubiquinone (By similarity). {ECO:0000250}.	NADH dehydrogenase [ubiquinone] iron-sulfur protein 8, mitochondrial OS=Mus musculus OX=10090 GN=Ndufs8 PE=1 SV=1	25	5	5	10	212	24	6.21	1.06961	1.16136	1.13304	1.12134	0.868446	0.963156	0.92463	0.918744	1.22051	0.00631835
P04918	Serum amyloid A-3 protein	Saa3	FUNCTION: Major acute phase reactant. Apolipoprotein of the HDL complex.	Serum amyloid A-3 protein OS=Mus musculus OX=10090 GN=Saa3 PE=1 SV=1	8	1	1	1	122	13.8	9.88	1.08936	1.23099	1.1544	1.15825	0.883407	1.00109	0.963382	0.949294	1.22012	0.017625
Q99PJ2	E3 ubiquitin-protein ligase TRIM8	Trim8	FUNCTION: Probable E3 ubiquitin-protein ligase which may promote proteasomal degradation of SOCS1. {ECO:0000269|PubMed:12163497}.	E3 ubiquitin-protein ligase TRIM8 OS=Mus musculus OX=10090 GN=Trim8 PE=1 SV=3	1	1	1	2	551	61.6	7.53	1.13092	1.07176	1.16969	1.12412	0.935535	0.918291	0.911596	0.921808	1.21948	0.002323
Q8CIW5	Twinkle mtDNA helicase	Twnk	FUNCTION: Involved in mitochondrial DNA (mtDNA) metabolism. Could function as an adenine nucleotide-dependent DNA helicase. Function infered to be critical for lifetime maintenance of mtDNA integrity. May be a key regulator of mtDNA copy number in mammals. {ECO:0000269|PubMed:15509589}.	Twinkle mtDNA helicase OS=Mus musculus OX=10090 GN=Twnk PE=2 SV=1	2	1	1	1	685	76.9	9.13	1.14998	1.10752	1.10842	1.12197	0.876687	0.992235	0.896614	0.921845	1.2171	0.00641234
Q8VIK2	Mpv17-like protein 2	Mpv17l2	FUNCTION: Required for the assembly and stability of the mitochondrial ribosome (By similarity). Is a positive regulator of mitochondrial protein synthesis (By similarity). {ECO:0000250|UniProtKB:Q567V2}.	Mpv17-like protein 2 OS=Mus musculus OX=10090 GN=Mpv17l2 PE=1 SV=1	11	2	2	5	200	22.5	9.22	1.11877	1.15384	1.08546	1.11935	0.865013	0.999503	0.897303	0.920606	1.21589	0.0116175
Q05769	Prostaglandin G/H synthase 2	Ptgs2	FUNCTION: Dual cyclooxygenase and peroxidase in the biosynthesis pathway of prostanoids, a class of C20 oxylipins mainly derived from arachidonate, with a particular role in the inflammatory response (PubMed:22942274, PubMed:12925531, PubMed:20463020, PubMed:20810665, PubMed:21489986). The cyclooxygenase activity oxygenates arachidonate (AA, C20:4(n-6)) to the hydroperoxy endoperoxide prostagland…	Prostaglandin G/H synthase 2 OS=Mus musculus OX=10090 GN=Ptgs2 PE=1 SV=1	34	14	15	51	604	69	7.37	1.11656	1.1591	1.09151	1.12239	0.836806	1.00999	0.928564	0.92512	1.21324	0.0214164
Q6IQX8	Zinc finger protein 219	Znf219	FUNCTION: Transcriptional regulator (PubMed:20940257). Recognizes and binds 2 copies of the core DNA sequence motif 5'-GGGGG-3' (PubMed:20940257). Binds to the HMGN1 promoter and may repress HMGN1 expression (By similarity). Regulates SNCA expression in primary cortical neurons (By similarity). Binds to the COL2A1 promoter and activates COL2A1 expression, as part of a complex with SOX9 (PubMed:20…	Zinc finger protein 219 OS=Mus musculus OX=10090 GN=Znf219 PE=1 SV=1	2	1	1	1	726	77.7	9.17	1.15258	1.09652	1.11143	1.12017	0.907082	0.940871	0.922243	0.923399	1.2131	0.000532366
Q9DCT2	NADH dehydrogenase [ubiquinone] iron-sulfur protein 3, mitochondrial	Ndufs3	FUNCTION: Core subunit of the mitochondrial membrane respiratory chain NADH dehydrogenase (Complex I) that is believed to belong to the minimal assembly required for catalysis. Complex I functions in the transfer of electrons from NADH to the respiratory chain. The immediate electron acceptor for the enzyme is believed to be ubiquinone (By similarity). {ECO:0000250}.	NADH dehydrogenase [ubiquinone] iron-sulfur protein 3, mitochondrial OS=Mus musculus OX=10090 GN=Ndufs3 PE=1 SV=2	30	7	7	12	263	30.1	7.17	1.01359	1.14241	1.17902	1.11167	0.876321	0.901563	0.972508	0.916798	1.21256	0.0280678
Q9CQZ5	NADH dehydrogenase [ubiquinone] 1 alpha subcomplex subunit 6	Ndufa6	FUNCTION: Accessory subunit of the mitochondrial membrane respiratory chain NADH dehydrogenase (Complex I), that is believed to be not involved in catalysis. Required for proper complex I assembly. Complex I functions in the transfer of electrons from NADH to the respiratory chain. The immediate electron acceptor for the enzyme is believed to be ubiquinone. {ECO:0000250|UniProtKB:P56556}.	NADH dehydrogenase [ubiquinone] 1 alpha subcomplex subunit 6 OS=Mus musculus OX=10090 GN=Ndufa6 PE=1 SV=1	31	4	4	7	131	15.3	10.11	1.13299	1.1528	1.09869	1.12816	0.867864	0.991794	0.932079	0.930579	1.21232	0.00722721
P01108	Myc proto-oncogene protein	Myc	FUNCTION: Transcription factor that binds DNA in a non-specific manner, yet also specifically recognizes the core sequence 5'-CAC[GA]TG-3'. Activates the transcription of growth-related genes. Binds to the VEGFA promoter, promoting VEGFA production and subsequent sprouting angiogenesis. Regulator of somatic reprogramming, controls self-renewal of embryonic stem cells. Functions with TAF6L to acti…	Myc proto-oncogene protein OS=Mus musculus OX=10090 GN=Myc PE=1 SV=1	3	1	1	1	439	48.9	5.77	1.13948	1.13937	1.0592	1.11268	0.861262	1.00022	0.892874	0.91812	1.21192	0.0174813
Q99J85	Neuronal pentraxin receptor	Nptxr	FUNCTION: May be involved in mediating uptake of synaptic material during synapse remodeling or in mediating the synaptic clustering of AMPA glutamate receptors at a subset of excitatory synapses. {ECO:0000250}.	Neuronal pentraxin receptor OS=Mus musculus OX=10090 GN=Nptxr PE=1 SV=1	5	3	3	4	493	52.3	6.13	1.11668	1.13194	1.11593	1.12152	0.827456	1.04682	0.902799	0.925692	1.21154	0.0386634
Q62356	Follistatin-related protein 1	Fstl1	FUNCTION: May modulate the action of some growth factors on cell proliferation and differentiation. Binds heparin (By similarity). {ECO:0000250}.	Follistatin-related protein 1 OS=Mus musculus OX=10090 GN=Fstl1 PE=1 SV=2	36	10	10	15	306	34.5	5.85	1.10433	1.13262	1.06112	1.09936	0.849358	0.976827	0.898034	0.908073	1.21065	0.0108703
Q01721	Growth arrest-specific protein 1	Gas1	FUNCTION: Specific growth arrest protein involved in growth suppression. Blocks entry to S phase. Prevents cycling of normal and transformed cells. {ECO:0000269|PubMed:1505026}.	Growth arrest-specific protein 1 OS=Mus musculus OX=10090 GN=Gas1 PE=1 SV=2	19	5	5	6	343	35.7	6.04	1.1452	1.06203	1.1542	1.12048	0.8746	0.994735	0.908721	0.926019	1.21	0.0136373
Q9CRA4	Methylsterol monooxygenase 1	Msmo1	FUNCTION: Catalyzes the three-step monooxygenation required for the demethylation of 4,4-dimethyl and 4alpha-methylsterols, which can be subsequently metabolized to cholesterol. {ECO:0000250|UniProtKB:Q15800}.	Methylsterol monooxygenase 1 OS=Mus musculus OX=10090 GN=Msmo1 PE=1 SV=1	13	3	3	5	293	34.8	7.66	1.0827	1.0933	1.20769	1.1279	0.997122	0.911	0.889575	0.932565	1.20946	0.0195659
Q06335	Amyloid beta precursor like protein 2	Aplp2	FUNCTION: May play a role in the regulation of hemostasis. The soluble form may have inhibitory properties towards coagulation factors. May interact with cellular G-protein signaling pathways. May bind to the DNA 5'-GTCACATG-3'(CDEI box). Inhibits trypsin, chymotrypsin, plasmin, factor XIA and plasma and glandular kallikrein (By similarity). Modulates the Cu/Zn nitric oxide-catalyzed autodegradat…	Amyloid beta precursor like protein 2 OS=Mus musculus OX=10090 GN=Aplp2 PE=1 SV=4	4	3	3	4	707	80.4	4.7	1.11876	1.11375	1.12258	1.11837	0.818496	1.05164	0.911961	0.927365	1.20596	0.0479481
P26618	Platelet-derived growth factor receptor alpha	Pdgfra	FUNCTION: Tyrosine-protein kinase that acts as a cell-surface receptor for PDGFA, PDGFB and PDGFC and plays an essential role in the regulation of embryonic development, cell proliferation, survival and chemotaxis. Depending on the context, promotes or inhibits cell proliferation and cell migration. Plays an important role in the differentiation of bone marrow-derived mesenchymal stem cells. Requ…	Platelet-derived growth factor receptor alpha OS=Mus musculus OX=10090 GN=Pdgfra PE=1 SV=3	3	2	3	13	1089	122.6	5.15	1.02606	1.15276	1.15724	1.11202	0.932212	0.880198	0.954398	0.922269	1.20574	0.0171197
P06151	L-lactate dehydrogenase A chain	Ldha		L-lactate dehydrogenase A chain OS=Mus musculus OX=10090 GN=Ldha PE=1 SV=3	43	17	18	186	332	36.5	7.74	0.898606	0.866629	0.872941	0.879392	1.04459	1.07469	1.04769	1.05566	0.833029	0.000208874
Q64669	NAD(P)H dehydrogenase [quinone] 1	Nqo1	FUNCTION: The enzyme apparently serves as a quinone reductase in connection with conjugation reactions of hydroquinons involved in detoxification pathways as well as in biosynthetic processes such as the vitamin K-dependent gamma-carboxylation of glutamate residues in prothrombin synthesis. {ECO:0000250}.	NAD(P)H dehydrogenase [quinone] 1 OS=Mus musculus OX=10090 GN=Nqo1 PE=1 SV=3	35	12	12	47	274	30.9	8.72	0.990406	0.876608	0.83279	0.899935	1.05771	1.12487	1.05871	1.08043	0.832939	0.0254989
P50295	Arylamine N-acetyltransferase 2	Nat2	FUNCTION: Participates in the detoxification of a plethora of hydrazine and arylamine drugs. 2-aminofluorene and p-aminobenzoic acid (PABA) are preferred substrates for NAT-2. Less activity with anisidine and barely detectable with SMZ.	Arylamine N-acetyltransferase 2 OS=Mus musculus OX=10090 GN=Nat2 PE=1 SV=1	20	5	5	8	290	33.7	5.88	0.946869	0.852768	0.889259	0.896299	1.07896	1.05269	1.09689	1.07618	0.832853	0.00401209
P08228	Superoxide dismutase [Cu-Zn]	Sod1	FUNCTION: Destroys radicals which are normally produced within the cells and which are toxic to biological systems.	Superoxide dismutase [Cu-Zn] OS=Mus musculus OX=10090 GN=Sod1 PE=1 SV=2	59	10	10	81	154	15.9	6.51	0.883326	0.883517	0.917074	0.894639	1.01302	1.10584	1.10795	1.07561	0.831754	0.00553139
P14824	Annexin A6	Anxa6	FUNCTION: May associate with CD21. May regulate the release of Ca(2+) from intracellular stores.	Annexin A6 OS=Mus musculus OX=10090 GN=Anxa6 PE=1 SV=3	65	40	42	149	673	75.8	5.5	0.907862	0.867951	0.871958	0.88259	1.05174	1.07346	1.05972	1.06164	0.831348	0.000226851
Q9D1A2	Cytosolic non-specific dipeptidase	Cndp2	FUNCTION: Hydrolyzes a variety of dipeptides including L-carnosine but has a strong preference for Cys-Gly. Catalyzes the production of N-lactoyl-amino acids from lactate and amino acids by reverse proteolysis. {ECO:0000250|UniProtKB:Q96KP4}.	Cytosolic non-specific dipeptidase OS=Mus musculus OX=10090 GN=Cndp2 PE=1 SV=1	34	13	13	46	475	52.7	5.66	0.916932	0.842013	0.888153	0.882366	1.04088	1.08833	1.06074	1.06332	0.829824	0.00217436
P08030	Adenine phosphoribosyltransferase	Aprt	FUNCTION: Catalyzes a salvage reaction resulting in the formation of AMP, that is energically less costly than de novo synthesis.	Adenine phosphoribosyltransferase OS=Mus musculus OX=10090 GN=Aprt PE=1 SV=2	50	9	9	40	180	19.7	6.79	0.948412	0.855566	0.87638	0.893453	0.963165	1.16022	1.10718	1.07685	0.829688	0.0482716
P45376	Aldo-keto reductase family 1 member B1	Akr1b1	FUNCTION: Catalyzes the NADPH-dependent reduction of a wide variety of carbonyl-containing compounds to their corresponding alcohols (PubMed:17381426, PubMed:19010934, PubMed:7851421). Displays enzymatic activity towards endogenous metabolites such as aromatic and aliphatic aldehydes, ketones, monosacharides, bile acids and xenobiotics substrates. Key enzyme in the polyol pathway, catalyzes reduc…	Aldo-keto reductase family 1 member B1 OS=Mus musculus OX=10090 GN=Akr1b1 PE=1 SV=3	47	16	16	68	316	35.7	7.18	0.967004	0.854157	0.869151	0.896771	1.0773	1.11039	1.05601	1.08123	0.829396	0.00890934
P29477	Nitric oxide synthase, inducible	Nos2	FUNCTION: Produces nitric oxide (NO) which is a messenger molecule with diverse functions throughout the body (PubMed:7503239). In macrophages, NO mediates tumoricidal and bactericidal actions. Also has nitrosylase activity and mediates cysteine S-nitrosylation of cytoplasmic target proteins such PTGS2/COX2 (PubMed:16373578). As component of the iNOS-S100A8/9 transnitrosylase complex involved in …	Nitric oxide synthase, inducible OS=Mus musculus OX=10090 GN=Nos2 PE=1 SV=1	19	21	21	39	1144	130.5	7.72	0.897248	0.924159	0.865147	0.895518	0.991146	1.18834	1.06402	1.08117	0.828288	0.0364993
Q8BM88	Cathepsin O	Ctso	FUNCTION: Proteolytic enzyme possibly involved in normal cellular protein degradation and turnover. {ECO:0000250}.	Cathepsin O OS=Mus musculus OX=10090 GN=Ctso PE=2 SV=1	3	1	1	1	312	34.7	7.8	0.981868	0.918771	0.824528	0.908389	1.14897	1.03813	1.10768	1.09826	0.827116	0.0275142
Q62415	Apoptosis-stimulating of p53 protein 1	Ppp1r13b	FUNCTION: Regulator that plays a central role in regulation of apoptosis via its interaction with p53/TP53 (By similarity). Regulates TP53 by enhancing the DNA binding and transactivation function of TP53 on the promoters of proapoptotic genes in vivo (By similarity). {ECO:0000250, ECO:0000250|UniProtKB:Q96KQ4}.	Apoptosis-stimulating of p53 protein 1 OS=Mus musculus OX=10090 GN=Ppp1r13b PE=1 SV=2	4	4	4	6	1087	119.1	6.68	0.913173	0.827161	0.919085	0.886473	1.05744	1.06901	1.08968	1.07204	0.826901	0.00399274
Q9JJL8	Serine--tRNA ligase, mitochondrial	Sars2	FUNCTION: Catalyzes the attachment of serine to tRNA(Ser). Is also probably able to aminoacylate tRNA(Sec) with serine, to form the misacylated tRNA L-seryl-tRNA(Sec), which will be further converted into selenocysteinyl-tRNA(Sec). {ECO:0000250|UniProtKB:Q9N0F3}.	Serine--tRNA ligase, mitochondrial OS=Mus musculus OX=10090 GN=Sars2 PE=1 SV=2	21	7	7	8	518	58.3	7.9	0.875581	0.859507	0.863266	0.866118	1.01274	1.09957	1.0304	1.04757	0.826785	0.00253037
Q8BXK9	Chloride intracellular channel protein 5	Clic5	FUNCTION: Required for normal hearing (By similarity). It is necessary for the formation of stereocilia in the inner ear and normal development of the organ of Corti. Can insert into membranes and form poorly selective ion channels that may also transport chloride ions. May play a role in the regulation of transepithelial ion absorption and secretion. Is required for the development and/or mainte…	Chloride intracellular channel protein 5 OS=Mus musculus OX=10090 GN=Clic5 PE=1 SV=1	7	2	2	3	251	28.3	5.94	0.964644	0.856618	0.797207	0.872823	0.986943	1.11462	1.06642	1.05599	0.826542	0.040887
Q4KML4	Costars family protein ABRACL	Abracl		Costars family protein ABRACL OS=Mus musculus OX=10090 GN=Abracl PE=1 SV=1	11	1	1	5	81	9	5.8	0.829757	0.826766	0.975791	0.877438	0.994213	1.11383	1.07715	1.06173	0.826424	0.0383362
Q9R0P5	Destrin	Dstn	FUNCTION: Actin-depolymerizing protein. Severs actin filaments (F-actin) and binds to actin monomers (G-actin). Acts in a pH-independent manner.	Destrin OS=Mus musculus OX=10090 GN=Dstn PE=1 SV=3	53	10	11	66	165	18.5	7.97	1.00862	0.858463	0.847899	0.904993	1.02308	1.17596	1.08737	1.09547	0.826123	0.0492656
A8E0Y8	Immunoglobulin superfamily member 2	Cd101	FUNCTION: Plays a role as inhibitor of T-cells proliferation induced by CD3. Inhibits expression of IL2RA on activated T-cells and secretion of IL2. Inhibits tyrosine kinases that are required for IL2 production and cellular proliferation. Inhibits phospholipase C-gamma-1/PLCG1 phosphorylation and subsequent CD3-induced changes in intracellular free calcium. Prevents nuclear translocation of nucl…	Immunoglobulin superfamily member 2 OS=Mus musculus OX=10090 GN=Cd101 PE=2 SV=1	3	1	1	1	1033	114.1	8.02	0.975795	0.868617	0.853727	0.89938	1.12248	1.03386	1.11058	1.08897	0.825898	0.0161634
Q8K2D6	Deoxycytidylate deaminase	Dctd	FUNCTION: Supplies the nucleotide substrate for thymidylate synthetase. {ECO:0000250}.	Deoxycytidylate deaminase OS=Mus musculus OX=10090 GN=Dctd PE=2 SV=1	14	2	2	2	178	20	7.91	0.922959	0.909589	0.861955	0.898168	0.979067	1.16346	1.12194	1.08815	0.825405	0.031999
Q9CQI6	Coactosin-like protein	Cotl1	FUNCTION: Binds to F-actin in a calcium-independent manner. Has no direct effect on actin depolymerization. Acts as a chaperone for ALOX5 (5LO), influencing both its stability and activity in leukotrienes synthesis (By similarity). {ECO:0000250, ECO:0000269|PubMed:11785969}.	Coactosin-like protein OS=Mus musculus OX=10090 GN=Cotl1 PE=1 SV=3	50	7	7	14	142	15.9	5.4	0.877893	0.897809	0.885526	0.887076	1.07436	1.06298	1.08782	1.07505	0.825148	3.43299e-05
P68369	Tubulin alpha-1A chain	Tuba1a	FUNCTION: Tubulin is the major constituent of microtubules. It binds two moles of GTP, one at an exchangeable site on the beta chain and one at a non-exchangeable site on the alpha chain.	Tubulin alpha-1A chain OS=Mus musculus OX=10090 GN=Tuba1a PE=1 SV=1	61	2	21	341	451	50.1	5.06	0.937513	0.867716	0.8587	0.887976	1.05514	1.11991	1.05634	1.07713	0.824392	0.00450288
Q923D2	Flavin reductase (NADPH)	Blvrb	FUNCTION: Broad specificity oxidoreductase that catalyzes the NADPH-dependent reduction of a variety of flavins, such as riboflavin, FAD or FMN, biliverdins, methemoglobin and PQQ (pyrroloquinoline quinone). Contributes to heme catabolism and metabolizes linear tetrapyrroles. Can also reduce the complexed Fe(3+) iron to Fe(2+) in the presence of FMN and NADPH. In the liver, converts biliverdin to…	Flavin reductase (NADPH) OS=Mus musculus OX=10090 GN=Blvrb PE=1 SV=3	37	7	7	17	206	22.2	7.01	0.915199	0.853441	0.842953	0.870531	1.07583	1.05816	1.03406	1.05602	0.824353	0.0019213
Q8C033	Rho guanine nucleotide exchange factor 10	Arhgef10	FUNCTION: May play a role in developmental myelination of peripheral nerves. {ECO:0000269|PubMed:14508709}.	Rho guanine nucleotide exchange factor 10 OS=Mus musculus OX=10090 GN=Arhgef10 PE=1 SV=2	5	7	7	11	1345	147.9	5.73	0.937286	0.854089	0.929322	0.906899	1.04956	1.16118	1.09412	1.10162	0.823241	0.00967376
Q6P5D4	Centrosomal protein of 135 kDa	Cep135	FUNCTION: Centrosomal protein involved in centriole biogenesis. Acts as a scaffolding protein during early centriole biogenesis. Required for the targeting of centriole satellite proteins to centrosomes such as of PCM1, SSX2IP and CEP290 and recruitment of WRAP73 to centrioles. Also required for centriole-centriole cohesion during interphase by acting as a platform protein for CEP250 at the centr…	Centrosomal protein of 135 kDa OS=Mus musculus OX=10090 GN=Cep135 PE=1 SV=1	3	4	4	8	1140	133.3	6.48	0.878413	0.879182	0.868409	0.875335	0.94805	1.12837	1.11752	1.06465	0.822184	0.0317663
P16460	Argininosuccinate synthase	Ass1	FUNCTION: One of the enzymes of the urea cycle, the metabolic pathway transforming neurotoxic amonia produced by protein catabolism into inocuous urea in the liver of ureotelic animals. Catalyzes the formation of arginosuccinate from aspartate, citrulline and ATP and together with ASL it is responsible for the biosynthesis of arginine in most body tissues. {ECO:0000250|UniProtKB:P00966}.	Argininosuccinate synthase OS=Mus musculus OX=10090 GN=Ass1 PE=1 SV=1	13	6	6	9	412	46.6	8.22	0.870695	0.892001	0.866273	0.876323	1.06007	1.10985	1.02838	1.0661	0.821989	0.001617
Q99K70	Ras-related GTP-binding protein C	Rragc	FUNCTION: Guanine nucleotide-binding protein that plays a crucial role in the cellular response to amino acid availability through regulation of the mTORC1 signaling cascade. Forms heterodimeric Rag complexes with RRAGA or RRAGB and cycles between an inactive GTP-bound and an active GDP-bound form. In its active form participates in the relocalization of mTORC1 to the lysosomes and its subsequent…	Ras-related GTP-binding protein C OS=Mus musculus OX=10090 GN=Rragc PE=1 SV=1	29	8	8	14	398	44.1	5.1	0.877043	0.891031	0.88251	0.883528	1.04521	1.14946	1.03027	1.07498	0.821903	0.0070952
P35700	Peroxiredoxin-1	Prdx1	FUNCTION: Thiol-specific peroxidase that catalyzes the reduction of hydrogen peroxide and organic hydroperoxides to water and alcohols, respectively. Plays a role in cell protection against oxidative stress by detoxifying peroxides and as sensor of hydrogen peroxide-mediated signaling events. Might participate in the signaling cascades of growth factors and tumor necrosis factor-alpha by regulati…	Peroxiredoxin-1 OS=Mus musculus OX=10090 GN=Prdx1 PE=1 SV=1	64	12	13	260	199	22.2	8.12	0.929819	0.843617	0.87659	0.883342	1.13267	1.04534	1.04979	1.07593	0.820999	0.00707794
Q8BKF1	DNA-directed RNA polymerase, mitochondrial	Polrmt	FUNCTION: DNA-dependent RNA polymerase catalyzes the transcription of mitochondrial DNA into RNA using the four ribonucleoside triphosphates as substrates. Component of the mitochondrial transcription initiation complex, composed at least of TFB2M, TFAM and POLRMT that is required for basal transcription of mitochondrial DNA. In this complex, TFAM recruits POLRMT to a specific promoter whereas TF…	DNA-directed RNA polymerase, mitochondrial OS=Mus musculus OX=10090 GN=Polrmt PE=1 SV=1	3	3	3	3	1207	136.6	9.09	0.871311	0.871295	0.8831	0.875235	1.03231	1.11749	1.04902	1.06627	0.820836	0.00192196
P60487	Chronophin	Pdxp	FUNCTION: Protein serine phosphatase that dephosphorylates 'Ser-3' in cofilin and probably also dephosphorylates phospho-serine residues in DSTN. Regulates cofilin-dependent actin cytoskeleton reorganization. Required for normal progress through mitosis and normal cytokinesis. Does not dephosphorylate phospho-threonines in LIMK1. Does not dephosphorylate peptides containing phospho-tyrosine (By s…	Chronophin OS=Mus musculus OX=10090 GN=Pdxp PE=1 SV=1	7	2	2	3	292	31.5	5.74	0.937189	0.868067	0.830878	0.878711	1.03105	1.15604	1.02684	1.07131	0.820221	0.0215473
Q99LX0	Parkinson disease protein 7 homolog	Park7	FUNCTION: Multifunctional protein with controversial molecular function which plays an important role in cell protection against oxidative stress and cell death acting as oxidative stress sensor and redox-sensitive chaperone and protease (PubMed:15784737, PubMed:17015834, PubMed:20800516, PubMed:21068725). It is involved in neuroprotective mechanisms like the stabilization of NFE2L2 and PINK1 pro…	Parkinson disease protein 7 homolog OS=Mus musculus OX=10090 GN=Park7 PE=1 SV=1	62	12	12	55	189	20	6.77	0.929544	0.846564	0.863841	0.879983	1.08375	1.06399	1.0711	1.07294	0.820157	0.00174142
Q8R5I6	Glutathione S-transferase Mu 4	Gstm4	FUNCTION: Conjugation of reduced glutathione to a wide number of exogenous and endogenous hydrophobic electrophiles. Catalyzes the conjugation of leukotriene A4 with reduced glutathione (GSH) to form leukotriene C4. Can also catalyzes the transfer of a glutathionyl group from glutathione (GSH) to 13(S),14(S)-epoxy-docosahexaenoic acid to form maresin conjugate in tissue regeneration 1 (MCTR1), a …	Glutathione S-transferase Mu 4 OS=Mus musculus OX=10090 GN=Gstm4 PE=1 SV=1	24	1	5	13	218	25.5	6.93	0.869132	0.89436	0.904295	0.889262	1.05195	1.05687	1.14974	1.08619	0.818701	0.00417792
O35215	D-dopachrome decarboxylase	Ddt	FUNCTION: Tautomerization of D-dopachrome with decarboxylation to give 5,6-dihydroxyindole (DHI). {ECO:0000250}.	D-dopachrome decarboxylase OS=Mus musculus OX=10090 GN=Ddt PE=1 SV=3	47	5	5	10	118	13.1	6.54	0.855398	0.826363	0.909345	0.863702	1.04352	1.05328	1.06882	1.05521	0.818515	0.00165849
Q923U0	TOM1-like protein 1	Tom1l1	FUNCTION: Probable adapter protein involved in signaling pathways. Interacts with the SH2 and SH3 domains of various signaling proteins when it is phosphorylated. May promote FYN activation, possibly by disrupting intramolecular SH3-dependent interactions. {ECO:0000269|PubMed:11711534}.	TOM1-like protein 1 OS=Mus musculus OX=10090 GN=Tom1l1 PE=1 SV=1	2	1	1	1	474	52.7	5.36	0.848947	0.822371	0.93491	0.868742	1.14729	1.00824	1.02888	1.06147	0.818434	0.024868
P53810	Phosphatidylinositol transfer protein alpha isoform	Pitpna	FUNCTION: Catalyzes the transfer of PtdIns and phosphatidylcholine between membranes.	Phosphatidylinositol transfer protein alpha isoform OS=Mus musculus OX=10090 GN=Pitpna PE=1 SV=2	62	15	17	49	271	31.9	6.37	0.907643	0.853427	0.896034	0.885701	1.03204	1.11819	1.0998	1.08334	0.817563	0.00308487
Q9WTN0	Geranylgeranyl pyrophosphate synthase	Ggps1	FUNCTION: Catalyzes the trans-addition of the three molecules of IPP onto DMAPP to form geranylgeranyl pyrophosphate, an important precursor of carotenoids and geranylated proteins.	Geranylgeranyl pyrophosphate synthase OS=Mus musculus OX=10090 GN=Ggps1 PE=1 SV=1	7	2	2	3	300	34.7	6.46	0.893982	0.827494	0.894164	0.87188	1.07195	1.08694	1.04081	1.06657	0.817464	0.0017064
Q9JJF6	EF-hand and coiled-coil domain-containing protein 1	Efcc1		EF-hand and coiled-coil domain-containing protein 1 OS=Mus musculus OX=10090 GN=Efcc1 PE=2 SV=2	1	1	1	2	558	61.8	5.85	0.773233	0.910042	0.881577	0.854951	1.10071	0.973228	1.06441	1.04612	0.817262	0.0274616
Q99PT1	Rho GDP-dissociation inhibitor 1	Arhgdia	FUNCTION: Controls Rho proteins homeostasis. Regulates the GDP/GTP exchange reaction of the Rho proteins by inhibiting the dissociation of GDP from them, and the subsequent binding of GTP to them. Retains Rho proteins such as CDC42, RAC1 and RHOA in an inactive cytosolic pool, regulating their stability and protecting them from degradation. Actively involved in the recycling and distribution of a…	Rho GDP-dissociation inhibitor 1 OS=Mus musculus OX=10090 GN=Arhgdia PE=1 SV=3	37	8	8	74	204	23.4	5.2	0.92375	0.836583	0.881169	0.880501	1.05149	1.12953	1.05115	1.07739	0.817251	0.00556607
P14069	Protein S100-A6	S100a6	FUNCTION: May function as calcium sensor and modulator, contributing to cellular calcium signaling. May function by interacting with other proteins, such as TPR-containing proteins, and indirectly play a role in many physiological processes such as the reorganization of the actin cytoskeleton and in cell motility. Binds 2 calcium ions. Calcium binding is cooperative (By similarity). {ECO:0000250}.	Protein S100-A6 OS=Mus musculus OX=10090 GN=S100a6 PE=1 SV=3	35	4	4	65	89	10	5.48	0.912868	0.850859	0.891566	0.885097	1.01792	1.13442	1.09831	1.08355	0.816848	0.00699956
Q9D8T2	Gasdermin-D	Gsdmd	FUNCTION: [Gasdermin-D, N-terminal]: Promotes pyroptosis in response to microbial infection and danger signals. Produced by the cleavage of gasdermin-D by inflammatory caspases CASP1 or CASP4 in response to canonical, as well as non-canonical (such as cytosolic LPS) inflammasome activators (PubMed:26611636, PubMed:26375259, PubMed:26375003, PubMed:27418190, PubMed:27385778, PubMed:27383986). Afte…	Gasdermin-D OS=Mus musculus OX=10090 GN=Gsdmd PE=1 SV=1	34	14	14	35	487	53.2	5.1	0.898118	0.852794	0.854085	0.868332	1.0698	1.10538	1.01916	1.06478	0.815505	0.00251531
P61021	Ras-related protein Rab-5B	Rab5b	FUNCTION: Protein transport. Probably involved in vesicular traffic (By similarity). {ECO:0000250}.	Ras-related protein Rab-5B OS=Mus musculus OX=10090 GN=Rab5b PE=1 SV=1	48	5	8	25	215	23.7	8.13	0.866512	0.847988	0.913812	0.876104	1.06642	1.05746	1.10212	1.07533	0.814728	0.00112785
P28063	Proteasome subunit beta type-8	Psmb8	FUNCTION: The proteasome is a multicatalytic proteinase complex which is characterized by its ability to cleave peptides with Arg, Phe, Tyr, Leu, and Glu adjacent to the leaving group at neutral or slightly basic pH. The proteasome has an ATP-dependent proteolytic activity. This subunit is involved in antigen processing to generate class I binding peptides. May participate in the inflammatory res…	Proteasome subunit beta type-8 OS=Mus musculus OX=10090 GN=Psmb8 PE=1 SV=2	47	10	10	41	276	30.2	6.68	0.888556	0.845478	0.874346	0.86946	1.03664	1.10822	1.05682	1.06722	0.814693	0.0013386
Q9CPX6	Ubiquitin-like-conjugating enzyme ATG3	Atg3	FUNCTION: E2 conjugating enzyme required for the cytoplasm to vacuole transport (Cvt), autophagy, and mitochondrial homeostasis. Responsible for the E2-like covalent binding of phosphatidylethanolamine to the C-terminal Gly of ATG8-like proteins (GABARAP, GABARAPL1, GABARAPL2 or MAP1LC3A). The ATG12-ATG5 conjugate plays a role of an E3 and promotes the transfer of ATG8-like proteins from ATG3 to …	Ubiquitin-like-conjugating enzyme ATG3 OS=Mus musculus OX=10090 GN=Atg3 PE=1 SV=1	25	8	8	12	314	35.8	4.72	0.860626	0.847399	0.917039	0.875021	0.991431	1.10864	1.12348	1.07452	0.81434	0.0131252
P31938	Dual specificity mitogen-activated protein kinase kinase 1	Map2k1	FUNCTION: Dual specificity protein kinase which acts as an essential component of the MAP kinase signal transduction pathway. Binding of extracellular ligands such as growth factors, cytokines and hormones to their cell-surface receptors activates RAS and this initiates RAF1 activation. RAF1 then further activates the dual-specificity protein kinases MAP2K1/MEK1 and MAP2K2/MEK2. Both MAP2K1/MEK1 …	Dual specificity mitogen-activated protein kinase kinase 1 OS=Mus musculus OX=10090 GN=Map2k1 PE=1 SV=2	25	7	11	34	393	43.4	6.7	0.943385	0.811074	0.895548	0.883336	1.07043	1.09888	1.08995	1.08642	0.81307	0.00683457
P06745	Glucose-6-phosphate isomerase	Gpi	FUNCTION: In the cytoplasm, catalyzes the conversion of glucose-6-phosphate to fructose-6-phosphate, the second step in glycolysis, and the reverse reaction during gluconeogenesis (PubMed:7277315, PubMed:2344351, PubMed:8417789). Besides it's role as a glycolytic enzyme, also acts as a secreted cytokine: acts as an angiogenic factor (AMF) that stimulates endothelial cell motility (By similarity).…	Glucose-6-phosphate isomerase OS=Mus musculus OX=10090 GN=Gpi PE=1 SV=4	38	21	21	153	558	62.7	8.13	0.884122	0.862696	0.86506	0.870626	1.04719	1.08373	1.08169	1.07087	0.813007	0.000125875
Q924D0	Reticulon-4-interacting protein 1, mitochondrial	Rtn4ip1	FUNCTION: Plays a role in the regulation of retinal ganglion cell (RGC) neurite outgrowth, and hence in the development of the inner retina and optic nerve (PubMed:26593267). Appears to be a potent inhibitor of regeneration following spinal cord injury (PubMed:12067236). {ECO:0000269|PubMed:12067236, ECO:0000269|PubMed:26593267}.	Reticulon-4-interacting protein 1, mitochondrial OS=Mus musculus OX=10090 GN=Rtn4ip1 PE=1 SV=2	3	1	1	1	396	43.3	9.2	0.868286	0.922232	0.825215	0.871911	1.03616	1.09058	1.09734	1.07469	0.811315	0.00401101
A2AGA4	Rhomboid-related protein 2	Rhbdl2	FUNCTION: Involved in regulated intramembrane proteolysis and the subsequent release of functional polypeptides from their membrane anchors. Known substrate: EFNB3 (By similarity). {ECO:0000250}.	Rhomboid-related protein 2 OS=Mus musculus OX=10090 GN=Rhbdl2 PE=1 SV=1	3	1	1	1	302	33.7	8.15	0.777349	0.915662	0.915513	0.869508	1.11295	1.04974	1.0532	1.07197	0.811134	0.0159468
Q61553	Fascin	Fscn1	FUNCTION: Actin-binding protein that contains 2 major actin binding sites (By similarity). Organizes filamentous actin into parallel bundles (PubMed:7738015). Plays a role in the organization of actin filament bundles and the formation of microspikes, membrane ruffles, and stress fibers (By similarity). Important for the formation of a diverse set of cell protrusions, such as filopodia, and for c…	Fascin OS=Mus musculus OX=10090 GN=Fscn1 PE=1 SV=4	52	23	23	93	493	54.5	6.89	0.897983	0.849988	0.851692	0.866554	0.985936	1.15205	1.06758	1.06852	0.810986	0.0161028
P56376	Acylphosphatase-1	Acyp1	FUNCTION: Its physiological role is not yet clear.	Acylphosphatase-1 OS=Mus musculus OX=10090 GN=Acyp1 PE=1 SV=2	55	6	6	8	99	11.2	9.04	0.962937	0.806435	0.863068	0.87748	1.09424	1.10093	1.05228	1.08248	0.810617	0.0131395
P10639	Thioredoxin	Txn	FUNCTION: Participates in various redox reactions through the reversible oxidation of its active center dithiol to a disulfide and catalyzes dithiol-disulfide exchange reactions (By similarity). Plays a role in the reversible S-nitrosylation of cysteine residues in target proteins, and thereby contributes to the response to intracellular nitric oxide. Nitrosylates the active site Cys of CASP3 in …	Thioredoxin OS=Mus musculus OX=10090 GN=Txn PE=1 SV=3	38	4	4	71	105	11.7	4.92	0.918383	0.848969	0.864848	0.8774	1.02683	1.14412	1.07814	1.08303	0.810135	0.00673844
Q8BMK1	tRNA N(3)-methylcytidine methyltransferase METTL2	Mettl2	FUNCTION: S-adenosyl-L-methionine-dependent methyltransferase that mediates N(3)-methylcytidine modification of residue 32 of the tRNA anticodon loop of tRNA(Thr)(UGU) and tRNA(Arg)(CCU). {ECO:0000269|PubMed:28655767}.	tRNA N(3)-methylcytidine methyltransferase METTL2 OS=Mus musculus OX=10090 GN=Mettl2 PE=1 SV=2	7	3	3	3	389	43.9	6.2	0.851621	0.911633	0.861022	0.874759	1.09504	1.05694	1.09128	1.08109	0.809146	0.000749681
O09009	Beta-1,3-N-acetylglucosaminyltransferase radical fringe	Rfng	FUNCTION: Glycosyltransferase that initiates the elongation of O-linked fucose residues attached to EGF-like repeats in the extracellular domain of Notch molecules. Modulates NOTCH1 activity by modifying O-fucose residues at specific EGF-like domains resulting in enhancement of NOTCH1 activation by DLL1 and JAG1 (PubMed:28089369). May be involved in limb formation and in neurogenesis (By similari…	Beta-1,3-N-acetylglucosaminyltransferase radical fringe OS=Mus musculus OX=10090 GN=Rfng PE=2 SV=1	3	1	1	1	332	36.9	8.62	0.851812	0.903907	0.87271	0.876143	1.15241	0.999174	1.09899	1.08352	0.808605	0.0119101
Q810S1	Calcium uniporter regulatory subunit MCUb, mitochondrial	Mcub	FUNCTION: Negatively regulates the activity of MCU, the mitochondrial inner membrane calcium uniporter, and thereby modulates calcium uptake into the mitochondrion. Does not form functional calcium channels by itself. Mitochondrial calcium homeostasis plays key roles in cellular physiology and regulates cell bioenergetics, cytoplasmic calcium signals and activation of cell death pathways. {ECO:00…	Calcium uniporter regulatory subunit MCUb, mitochondrial OS=Mus musculus OX=10090 GN=Mcub PE=1 SV=1	26	6	6	10	345	39.8	9.07	0.899505	0.890924	0.791118	0.860516	1.03284	1.16349	0.99766	1.06466	0.808252	0.029065
P05064	Fructose-bisphosphate aldolase A	Aldoa	FUNCTION: Plays a key role in glycolysis and gluconeogenesis. In addition, may also function as scaffolding protein (By similarity). {ECO:0000250}.	Fructose-bisphosphate aldolase A OS=Mus musculus OX=10090 GN=Aldoa PE=1 SV=2	74	21	28	293	364	39.3	8.09	0.900377	0.836712	0.860638	0.865909	1.05547	1.07614	1.08318	1.0716	0.808054	0.000538556
Q9D2M8	Ubiquitin-conjugating enzyme E2 variant 2	Ube2v2	FUNCTION: Has no ubiquitin ligase activity on its own. The UBE2V2/UBE2N heterodimer catalyzes the synthesis of non-canonical poly-ubiquitin chains that are linked through 'Lys-63'. This type of poly-ubiquitination does not lead to protein degradation by the proteasome. Mediates transcriptional activation of target genes. Plays a role in the control of progress through the cell cycle and different…	Ubiquitin-conjugating enzyme E2 variant 2 OS=Mus musculus OX=10090 GN=Ube2v2 PE=1 SV=4	69	4	9	31	145	16.4	8.09	0.991391	0.791613	0.868725	0.88391	1.16112	1.07807	1.04893	1.09604	0.806455	0.0342609
Q9Z2D3	Gasdermin-E	Gsdme	FUNCTION: Plays a role in the TP53-regulated cellular response to DNA damage probably by cooperating with TP53. {ECO:0000250|UniProtKB:O60443}.; FUNCTION: [Gasdermin-E, N-terminal]: Switches CASP3-mediated apoptosis induced by TNF or danger signals, such as chemotherapy drugs, to pyroptosis. Produced by the cleavage of GSDME by CASP3, perforates cell membrane and thereby induces pyroptosis. After…	Gasdermin-E OS=Mus musculus OX=10090 GN=Gsdme PE=1 SV=1	18	8	8	14	512	56.6	5.39	0.873441	0.862537	0.867351	0.867776	1.07105	1.11747	1.03977	1.0761	0.806412	0.000794983
Q8K3W3	Protein CASC3	Casc3	FUNCTION: Required for pre-mRNA splicing as component of the spliceosome. Core component of the splicing-dependent multiprotein exon junction complex (EJC) deposited at splice junctions on mRNAs. The EJC is a dynamic structure consisting of core proteins and several peripheral nuclear and cytoplasmic associated factors that join the complex only transiently either during EJC assembly or during su…	Protein CASC3 OS=Mus musculus OX=10090 GN=Casc3 PE=1 SV=3	4	3	3	3	698	75.7	6.44	0.785351	0.992076	0.89385	0.890426	1.10681	1.07049	1.13773	1.10501	0.805806	0.026832
P50396	Rab GDP dissociation inhibitor alpha	Gdi1	FUNCTION: Regulates the GDP/GTP exchange reaction of most Rab proteins by inhibiting the dissociation of GDP from them, and the subsequent binding of GTP to them. Promotes the dissociation of GDP-bound Rab proteins from the membrane and inhibits their activation. Promotes the dissociation of RAB1A, RAB3A, RAB5A and RAB10 from membranes.	Rab GDP dissociation inhibitor alpha OS=Mus musculus OX=10090 GN=Gdi1 PE=1 SV=3	48	13	19	71	447	50.5	5.08	0.899141	0.846904	0.851203	0.865749	1.07622	1.05433	1.09878	1.07644	0.804268	0.00056443
P09411	Phosphoglycerate kinase 1	Pgk1	FUNCTION: Catalyzes one of the two ATP producing reactions in the glycolytic pathway via the reversible conversion of 1,3-diphosphoglycerate to 3-phosphoglycerate. In addition to its role as a glycolytic enzyme, it seems that PGK-1 acts as a polymerase alpha cofactor protein (primer recognition protein). May play a role in sperm motility. {ECO:0000250|UniProtKB:P00558}.	Phosphoglycerate kinase 1 OS=Mus musculus OX=10090 GN=Pgk1 PE=1 SV=4	74	29	29	419	417	44.5	7.9	0.901901	0.836397	0.855524	0.864607	1.08739	1.07929	1.06576	1.07748	0.802436	0.000480645
P23927	Alpha-crystallin B chain	Cryab	FUNCTION: May contribute to the transparency and refractive index of the lens. Has chaperone-like activity, preventing aggregation of various proteins under a wide range of stress conditions.	Alpha-crystallin B chain OS=Mus musculus OX=10090 GN=Cryab PE=1 SV=2	6	1	1	3	175	20.1	7.33	0.91088	0.822832	0.872238	0.86865	1.01837	1.10798	1.12271	1.08302	0.80206	0.00660377
Q62048	Astrocytic phosphoprotein PEA-15	Pea15	FUNCTION: Blocks Ras-mediated inhibition of integrin activation and modulates the ERK MAP kinase cascade. Inhibits RPS6KA3 activities by retaining it in the cytoplasm. Inhibits both TNFRSF6- and TNFRSF1A-mediated CASP8 activity and apoptosis. Regulates glucose transport by controlling both the content of SLC2A1 glucose transporters on the plasma membrane and the insulin-dependent trafficking of S…	Astrocytic phosphoprotein PEA-15 OS=Mus musculus OX=10090 GN=Pea15 PE=1 SV=1	23	4	4	9	130	15	5.02	0.885983	0.835081	0.898153	0.873073	1.02363	1.19584	1.04892	1.08946	0.801379	0.019226
Q56A08	G-patch domain and KOW motifs-containing protein	Gpkow	FUNCTION: RNA-binding protein involved in pre-mRNA splicing. {ECO:0000250|UniProtKB:Q92917}.	G-patch domain and KOW motifs-containing protein OS=Mus musculus OX=10090 GN=Gpkow PE=1 SV=2	26	11	11	20	488	53.8	8.07	0.844912	0.86762	0.862316	0.858283	0.985175	1.14078	1.09191	1.07262	0.800173	0.00992362
P57787	Monocarboxylate transporter 4	Slc16a3	FUNCTION: Proton-linked monocarboxylate transporter. Catalyzes the rapid transport across the plasma membrane of many monocarboxylates such as lactate, pyruvate, branched-chain oxo acids derived from leucine, valine and isoleucine, and the ketone bodies acetoacetate, beta-hydroxybutyrate and acetate (By similarity). {ECO:0000250}.	Monocarboxylate transporter 4 OS=Mus musculus OX=10090 GN=Slc16a3 PE=1 SV=1	9	4	4	5	470	50.3	7.96	0.746551	0.93198	0.846738	0.841756	1.03871	0.983009	1.13942	1.05371	0.798847	0.0396436
Q8VHC3	Selenoprotein M	Selenom	FUNCTION: May function as a thiol-disulfide oxidoreductase that participates in disulfide bond formation.	Selenoprotein M OS=Mus musculus OX=10090 GN=Selenom PE=1 SV=3	10	1	1	1	145	16.4	5.54	1.0115	0.856501	0.765567	0.877856	1.0734	1.16182	1.062	1.09908	0.798721	0.0477771
O08738	Caspase-6	Casp6	FUNCTION: Involved in the activation cascade of caspases responsible for apoptosis execution. Cleaves poly(ADP-ribose) polymerase in vitro, as well as lamins. Overexpression promotes programmed cell death (By similarity). {ECO:0000250}.	Caspase-6 OS=Mus musculus OX=10090 GN=Casp6 PE=1 SV=1	15	5	5	7	276	31.6	6.89	0.802372	0.801407	0.961161	0.85498	1.02414	1.08957	1.09785	1.07052	0.798659	0.0205248
Q63870	Collagen alpha-1(VII) chain	Col7a1	FUNCTION: Stratified squamous epithelial basement membrane protein that forms anchoring fibrils which may contribute to epithelial basement membrane organization and adherence by interacting with extracellular matrix (ECM) proteins such as type IV collagen. {ECO:0000250|UniProtKB:Q02388, ECO:0000269|PubMed:10523500}.	Collagen alpha-1(VII) chain OS=Mus musculus OX=10090 GN=Col7a1 PE=1 SV=3	0	1	1	1	2944	295.1	6.34	0.841036	0.865613	0.857067	0.854572	0.974277	1.13333	1.10545	1.07102	0.797907	0.0119943
Q6PDM1	Male-specific lethal 1 homolog	Msl1	FUNCTION: Component of histone acetyltransferase complex responsible for the majority of histone H4 acetylation at 'Lys-16' (H4K16ac) which is implicated in the formation of higher-order chromatin structure (PubMed:24913909). Greatly enhances MSL2 E3 ubiquitin ligase activity, promoting monoubiquitination of histone H2B at 'Lys-35' (H2BK34Ub) (By similarity). This modification in turn stimulates …	Male-specific lethal 1 homolog OS=Mus musculus OX=10090 GN=Msl1 PE=1 SV=1	7	3	3	3	616	67.3	9	0.750107	0.874855	0.878738	0.834567	0.96471	1.16536	1.00803	1.04603	0.79784	0.0463389
O08638	Myosin-11	Myh11	FUNCTION: Muscle contraction.	Myosin-11 OS=Mus musculus OX=10090 GN=Myh11 PE=1 SV=1	10	2	23	97	1972	226.9	5.45	0.865004	0.833193	0.883394	0.86053	1.01757	1.17657	1.05868	1.08427	0.793647	0.0109241
P81269	Cyclic AMP-dependent transcription factor ATF-1	Atf1	FUNCTION: Binds the cAMP response element (CRE) (consensus: 5'-GTGACGT[AC][AG]-3'), a sequence present in many viral and cellular promoters. Binds to the Tax-responsive element (TRE) of HTLV-I. Mediates PKA-induced stimulation of CRE-reporter genes. Represses the expression of FTH1 and other antioxidant detoxification genes. Triggers cell proliferation and transformation (By similarity). {ECO:000…	Cyclic AMP-dependent transcription factor ATF-1 OS=Mus musculus OX=10090 GN=Atf1 PE=1 SV=1	19	2	4	12	269	29.2	8.37	0.8522	0.9199	0.85614	0.87608	1.09815	1.14208	1.07253	1.10425	0.793368	0.00158247
P51141	Segment polarity protein dishevelled homolog DVL-1	Dvl1	FUNCTION: Participates in Wnt signaling by binding to the cytoplasmic C-terminus of frizzled family members and transducing the Wnt signal to down-stream effectors. Plays a role both in canonical and non-canonical Wnt signaling. Plays a role in the signal transduction pathways mediated by multiple Wnt genes. Required for LEF1 activation upon WNT1 and WNT3A signaling. DVL1 and PAK1 form a ternary …	Segment polarity protein dishevelled homolog DVL-1 OS=Mus musculus OX=10090 GN=Dvl1 PE=1 SV=2	9	3	6	9	695	75.3	7.02	0.825727	0.871214	0.856623	0.851188	1.0176	1.13367	1.07223	1.0745	0.792173	0.00347371
Q9WVD5	Mitochondrial ornithine transporter 1	Slc25a15	FUNCTION: Ornithine-citrulline antiporter (PubMed:19287344). Connects the cytosolic and the intramitochondrial reactions of the urea cycle by exchanging cytosolic ornithine with matrix citrulline. The stoichiometry is close to 1:1 (By similarity). {ECO:0000250|UniProtKB:A0A0G2K309, ECO:0000269|PubMed:19287344}.	Mitochondrial ornithine transporter 1 OS=Mus musculus OX=10090 GN=Slc25a15 PE=1 SV=1	14	4	4	6	301	32.8	8.85	0.885281	0.847696	0.838552	0.857176	1.03454	1.11823	1.09426	1.08234	0.791963	0.00142503
P97816	Protein S100-G	S100g		Protein S100-G OS=Mus musculus OX=10090 GN=S100g PE=1 SV=3	13	1	1	1	79	9	4.75	0.778259	0.844584	0.919803	0.847549	1.0095	1.15856	1.04514	1.07107	0.791313	0.0212262
Q62293	T-cell-specific guanine nucleotide triphosphate-binding protein 1	Tgtp1	FUNCTION: Involved in innate cell-autonomous resistance to intracellular pathogens, such as Toxoplasma gondii. During avirulent type II T. gondii infection, recruited to the parasitophorous vacuole (PV) membrane, leading to PV vesiculation and rupture, and subsequent digestion of the parasite within the cytosol (PubMed:19265156, PubMed:24563254). Not recruited to virulent type I T. gondii PV memb…	T-cell-specific guanine nucleotide triphosphate-binding protein 1 OS=Mus musculus OX=10090 GN=Tgtp1 PE=1 SV=1	16	7	7	17	415	47.1	5.74	0.856156	0.854144	0.840577	0.850292	1.20175	0.962501	1.06356	1.07593	0.790282	0.0314941
Q62296	Transcriptional enhancer factor TEF-3	Tead4	FUNCTION: Transcription factor which plays a key role in the Hippo signaling pathway, a pathway involved in organ size control and tumor suppression by restricting proliferation and promoting apoptosis. The core of this pathway is composed of a kinase cascade wherein MST1/MST2, in complex with its regulatory protein SAV1, phosphorylates and activates LATS1/2 in complex with its regulatory protein…	Transcriptional enhancer factor TEF-3 OS=Mus musculus OX=10090 GN=Tead4 PE=1 SV=2	8	2	4	4	427	48	8.06	0.801074	0.839781	0.858461	0.833105	1.01431	1.14115	1.01641	1.05729	0.787965	0.00771379
Q9CXK8	60S ribosome subunit biogenesis protein NIP7 homolog	Nip7	FUNCTION: Required for proper 34S pre-rRNA processing and 60S ribosome subunit assembly. {ECO:0000250}.	60S ribosome subunit biogenesis protein NIP7 homolog OS=Mus musculus OX=10090 GN=Nip7 PE=1 SV=1	29	5	5	12	180	20.4	8.24	0.904108	0.928155	0.878196	0.903486	1.08464	1.23218	1.12669	1.14784	0.78712	0.0061305
Q8BH50	Uncharacterized protein C18orf25 homolog			Uncharacterized protein C18orf25 homolog OS=Mus musculus OX=10090 PE=1 SV=1	5	1	1	1	245	26.4	5.19	0.888485	0.798831	0.876984	0.854767	1.07513	1.12319	1.05976	1.08603	0.787057	0.00244933
Q9D7I5	Phospholysine phosphohistidine inorganic pyrophosphate phosphatase	Lhpp	FUNCTION: Phosphatase that hydrolyzes imidodiphosphate, 3-phosphohistidine and 6-phospholysine. Has broad substrate specificity and can also hydrolyze inorganic diphosphate, but with lower efficiency (By similarity). {ECO:0000250}.	Phospholysine phosphohistidine inorganic pyrophosphate phosphatase OS=Mus musculus OX=10090 GN=Lhpp PE=1 SV=1	6	2	2	3	270	29.1	5.1	0.933845	0.823657	0.822386	0.859962	1.02942	1.15388	1.09835	1.09389	0.786154	0.0105364
Q8R2U7	Leucine-rich repeat-containing protein 42	Lrrc42		Leucine-rich repeat-containing protein 42 OS=Mus musculus OX=10090 GN=Lrrc42 PE=1 SV=1	5	2	2	2	421	47.9	7.4	0.874023	0.875916	0.926799	0.892246	1.06836	1.26014	1.08455	1.13768	0.784265	0.0183434
P34884	Macrophage migration inhibitory factor	Mif	FUNCTION: Pro-inflammatory cytokine. Involved in the innate immune response to bacterial pathogens. The expression of MIF at sites of inflammation suggests a role as mediator in regulating the function of macrophages in host defense. Counteracts the anti-inflammatory activity of glucocorticoids. Has phenylpyruvate tautomerase and dopachrome tautomerase activity (in vitro), but the physiological s…	Macrophage migration inhibitory factor OS=Mus musculus OX=10090 GN=Mif PE=1 SV=2	30	5	5	43	115	12.5	7.34	0.918931	0.802204	0.825989	0.849041	1.19487	1.0415	1.01246	1.08294	0.784013	0.0249335
Q9DCS2	Methyltransferase-like 26	Mettl26		Methyltransferase-like 26 OS=Mus musculus OX=10090 GN=Mettl26 PE=1 SV=1	12	3	3	5	204	22.7	6.52	0.897324	0.816083	0.864722	0.859377	1.04634	1.23434	1.01165	1.09744	0.783072	0.0311685
P10107	Annexin A1	Anxa1	FUNCTION: Plays important roles in the innate immune response as effector of glucocorticoid-mediated responses and regulator of the inflammatory process. Has anti-inflammatory activity (PubMed:12475898). Plays a role in glucocorticoid-mediated down-regulation of the early phase of the inflammatory response (PubMed:12475898). Promotes resolution of inflammation and wound healing (PubMed:25664854).…	Annexin A1 OS=Mus musculus OX=10090 GN=Anxa1 PE=1 SV=2	65	23	24	198	346	38.7	7.37	0.923256	0.828136	0.832083	0.861159	1.05946	1.15141	1.09274	1.10121	0.782015	0.00427818
P70296	Phosphatidylethanolamine-binding protein 1	Pebp1	FUNCTION: Binds ATP, opioids and phosphatidylethanolamine. Has lower affinity for phosphatidylinositol and phosphatidylcholine. Serine protease inhibitor which inhibits thrombin, neuropsin and chymotrypsin but not trypsin, tissue type plasminogen activator and elastase. Inhibits the kinase activity of RAF1 by inhibiting its activation and by dissociating the RAF1/MEK complex and acting as a compe…	Phosphatidylethanolamine-binding protein 1 OS=Mus musculus OX=10090 GN=Pebp1 PE=1 SV=3	61	9	9	55	187	20.8	5.4	0.940903	0.797628	0.810761	0.849764	1.06602	1.1264	1.07007	1.0875	0.781392	0.00875762
Q9CX60	Protein LBH	Lbh	FUNCTION: Modulates the activity of key transcription factors involved in cardiogenesis. {ECO:0000269|PubMed:11336496, ECO:0000269|PubMed:15958514}.	Protein LBH OS=Mus musculus OX=10090 GN=Lbh PE=1 SV=1	34	2	2	2	105	12.1	4.31	0.95381	0.769667	0.848051	0.857176	1.1545	1.13258	1.00689	1.09799	0.780676	0.0268072
Q60854	Serpin B6	Serpinb6	FUNCTION: Inhibitor of cathepsin G, kallikrein-8 and thrombin. May play an important role in the inner ear in the protection against leakage of lysosomal content during stress. May be involved in the regulation of serine proteinases present in the brain or extravasated from the blood. {ECO:0000269|PubMed:17761692}.	Serpin B6 OS=Mus musculus OX=10090 GN=Serpinb6 PE=1 SV=1	45	16	16	93	378	42.6	5.74	0.975379	0.829155	0.815459	0.873331	1.10395	1.17937	1.07581	1.11971	0.77996	0.0146033
P17751	Triosephosphate isomerase	Tpi1	FUNCTION: Triosephosphate isomerase is an extremely efficient metabolic enzyme that catalyzes the interconversion between dihydroxyacetone phosphate (DHAP) and D-glyceraldehyde-3-phosphate (G3P) in glycolysis and gluconeogenesis. {ECO:0000250|UniProtKB:P00939}.; FUNCTION: It is also responsible for the non-negligible production of methylglyoxal a reactive cytotoxic side-product that modifies and …	Triosephosphate isomerase OS=Mus musculus OX=10090 GN=Tpi1 PE=1 SV=5	87	16	16	106	249	26.7	7.3	0.867149	0.820567	0.848316	0.845344	1.12273	1.03966	1.097	1.08646	0.778069	0.001004
P05063	Fructose-bisphosphate aldolase C	Aldoc		Fructose-bisphosphate aldolase C OS=Mus musculus OX=10090 GN=Aldoc PE=1 SV=4	18	1	8	33	363	39.4	7.12	0.862101	0.863746	0.86968	0.865176	1.18303	1.08788	1.06629	1.1124	0.777755	0.0023391
Q61771	Kinesin-like protein KIF3B	Kif3b	FUNCTION: Involved in tethering the chromosomes to the spindle pole and in chromosome movement. Microtubule-based anterograde translocator for membranous organelles. Plus end-directed microtubule sliding activity in vitro (By similarity). {ECO:0000250}.	Kinesin-like protein KIF3B OS=Mus musculus OX=10090 GN=Kif3b PE=1 SV=1	20	8	14	18	747	85.2	7.69	0.848132	0.88642	0.854636	0.863063	1.11627	1.11502	1.09892	1.11007	0.777485	4.63424e-05
Q61599	Rho GDP-dissociation inhibitor 2	Arhgdib	FUNCTION: Regulates the GDP/GTP exchange reaction of the Rho proteins by inhibiting the dissociation of GDP from them, and the subsequent binding of GTP to them. Regulates reorganization of the actin cytoskeleton mediated by Rho family members. {ECO:0000250|UniProtKB:P52566}.	Rho GDP-dissociation inhibitor 2 OS=Mus musculus OX=10090 GN=Arhgdib PE=1 SV=3	19	3	3	5	200	22.8	5.11	0.859371	0.807346	0.834793	0.833836	1.08215	1.07525	1.0639	1.07377	0.77655	0.00011351
Q923B0	Gamma-glutamylaminecyclotransferase	Ggact	FUNCTION: Contributes to degradation of proteins cross-linked by transglutaminases by degrading the cross-link between a lysine and a glutamic acid residue. Catalyzes the formation of 5-oxo-L-proline from L-gamma-glutamyl-L-epsilon-lysine. Inactive with L-gamma-glutamyl-alpha-amino acid substrates such as L-gamma-glutamyl-L-alpha-cysteine and L-gamma-glutamyl-L-alpha-alanine. {ECO:0000250|UniProt…	Gamma-glutamylaminecyclotransferase OS=Mus musculus OX=10090 GN=Ggact PE=1 SV=1	21	2	2	2	149	17.1	5.29	0.836301	0.87956	0.821513	0.845791	1.00728	1.23068	1.04514	1.09437	0.772859	0.0250844
P97357	TATA box-binding protein-associated factor RNA polymerase I subunit A	Taf1a	FUNCTION: Component of the transcription factor SL1/TIF-IB complex, which is involved in the assembly of the PIC (pre-initiation complex) during RNA polymerase I-dependent transcription. The rate of PIC formation probably is primarily dependent on the rate of association of SL1/TIF-IB with the rDNA promoter. SL1/TIF-IB is involved in stabilization of nucleolar transcription factor 1/UBTF on rDNA.…	TATA box-binding protein-associated factor RNA polymerase I subunit A OS=Mus musculus OX=10090 GN=Taf1a PE=1 SV=1	5	2	2	3	453	52.7	8.72	0.854343	0.846142	0.905069	0.868518	1.03863	1.13564	1.21654	1.13027	0.768417	0.00870229
O54818	Tumor protein D53	Tpd52l1		Tumor protein D53 OS=Mus musculus OX=10090 GN=Tpd52l1 PE=1 SV=1	7	1	1	1	204	22.5	6.21	0.834821	0.768134	0.916201	0.839719	1.05006	1.08677	1.14197	1.09294	0.768314	0.00739587
Q9R0P9	Ubiquitin carboxyl-terminal hydrolase isozyme L1	Uchl1	FUNCTION: Ubiquitin-protein hydrolase involved both in the processing of ubiquitin precursors and of ubiquitinated proteins (Probable). This enzyme is a thiol protease that recognizes and hydrolyzes a peptide bond at the C-terminal glycine of ubiquitin (PubMed:12913066). Also binds to free monoubiquitin and may prevent its degradation in lysosomes (PubMed:12913066). The homodimer may have ATP-ind…	Ubiquitin carboxyl-terminal hydrolase isozyme L1 OS=Mus musculus OX=10090 GN=Uchl1 PE=1 SV=1	39	7	7	8	223	24.8	5.24	0.911301	0.786098	0.835758	0.844386	0.961518	1.22371	1.13641	1.10721	0.762622	0.0368182
Q91XC8	Death-associated protein 1	Dap	FUNCTION: Negative regulator of autophagy. Involved in mediating interferon-gamma-induced cell death (By similarity). {ECO:0000250}.	Death-associated protein 1 OS=Mus musculus OX=10090 GN=Dap PE=1 SV=3	26	4	4	12	102	11.1	9.36	0.841524	0.796521	0.867464	0.83517	1.13512	1.05243	1.10187	1.09647	0.761687	0.00118536
P15626	Glutathione S-transferase Mu 2	Gstm2	FUNCTION: Conjugation of reduced glutathione to a wide number of exogenous and endogenous hydrophobic electrophiles. Participates in the formation of novel hepoxilin regioisomers. {ECO:0000250|UniProtKB:P28161}.	Glutathione S-transferase Mu 2 OS=Mus musculus OX=10090 GN=Gstm2 PE=1 SV=2	64	12	17	55	218	25.7	7.39	0.894363	0.787573	0.817286	0.833074	1.13483	1.07491	1.07156	1.09376	0.761658	0.00233696
Q9DBP5	UMP-CMP kinase	Cmpk1	FUNCTION: Catalyzes the phosphorylation of pyrimidine nucleoside monophosphates at the expense of ATP. Plays an important role in de novo pyrimidine nucleotide biosynthesis. Has preference for UMP and CMP as phosphate acceptors. Also displays broad nucleoside diphosphate kinase activity. {ECO:0000255|HAMAP-Rule:MF_03172}.	UMP-CMP kinase OS=Mus musculus OX=10090 GN=Cmpk1 PE=1 SV=1	22	4	4	11	196	22.2	5.83	0.916716	0.831452	0.781762	0.84331	1.13793	1.10708	1.07743	1.10748	0.761468	0.00359153
Q1W617	Protein Shroom4	Shroom4	FUNCTION: Probable regulator of cytoskeletal architecture that plays an important role in development. May regulate cellular and cytoskeletal architecture by modulating the spatial distribution of myosin II. {ECO:0000269|PubMed:17009331}.	Protein Shroom4 OS=Mus musculus OX=10090 GN=Shroom4 PE=1 SV=1	1	1	1	1	1475	163.1	6.73	0.866804	0.875619	0.833248	0.858557	1.11502	1.02419	1.2489	1.12937	0.760211	0.0152156
O35639	Annexin A3	Anxa3	FUNCTION: Inhibitor of phospholipase A2, also possesses anti-coagulant properties.	Annexin A3 OS=Mus musculus OX=10090 GN=Anxa3 PE=1 SV=4	52	20	20	72	323	36.4	5.76	0.892549	0.788293	0.810362	0.830402	1.06263	1.14939	1.09974	1.10392	0.75223	0.00249974
Q9ESW8	Pyroglutamyl-peptidase 1	Pgpep1	FUNCTION: Removes 5-oxoproline from various penultimate amino acid residues except L-proline. {ECO:0000250}.	Pyroglutamyl-peptidase 1 OS=Mus musculus OX=10090 GN=Pgpep1 PE=1 SV=1	22	2	2	2	209	22.9	5.39	0.806983	0.764399	0.8463	0.805894	1.19073	1.02391	1.03982	1.08482	0.742883	0.00868321
Q64378	Peptidyl-prolyl cis-trans isomerase FKBP5	Fkbp5	FUNCTION: Immunophilin protein with PPIase and co-chaperone activities. Component of unligated steroid receptors heterocomplexes through interaction with heat-shock protein 90 (HSP90). Plays a role in the intracellular trafficking of heterooligomeric forms of steroid hormone receptors maintaining the complex into the cytoplasm when unliganded. Acts as a regulator of Akt/AKT1 activity by promoting…	Peptidyl-prolyl cis-trans isomerase FKBP5 OS=Mus musculus OX=10090 GN=Fkbp5 PE=1 SV=1	41	20	20	32	456	50.9	7.8	0.850713	0.830801	0.877538	0.853017	1.13574	0.987271	1.34806	1.15703	0.73725	0.0450231
P50543	Protein S100-A11	S100a11	FUNCTION: Facilitates the differentiation and the cornification of keratinocytes. {ECO:0000250}.	Protein S100-A11 OS=Mus musculus OX=10090 GN=S100a11 PE=1 SV=1	37	3	3	7	98	11.1	5.45	0.913123	0.800877	0.784877	0.832959	1.03311	1.29154	1.11408	1.14624	0.726685	0.0221767
Q99JI1	Musculoskeletal embryonic nuclear protein 1	Mustn1	FUNCTION: May be involved in the development and regeneration of the musculoskeletal system. {ECO:0000250}.	Musculoskeletal embryonic nuclear protein 1 OS=Mus musculus OX=10090 GN=Mustn1 PE=1 SV=1	18	1	1	1	82	8.9	9.64	0.830762	0.764899	0.839693	0.811785	1.03379	1.27791	1.04679	1.11949	0.725135	0.0204829
Q6NZA9	Transcription initiation factor TFIID subunit 9B	Taf9b	FUNCTION: Essential for cell viability. TAF9 and TAF9B are involved in transcriptional activation as well as repression of distinct but overlapping sets of genes. May have a role in gene regulation associated with apoptosis. TAFs are components of the transcription factor IID (TFIID) complex, the TBP-free TAFII complex (TFTC), the PCAF histone acetylase complex and the STAGA transcription coactiv…	Transcription initiation factor TFIID subunit 9B OS=Mus musculus OX=10090 GN=Taf9b PE=1 SV=2	16	1	4	5	249	27.2	9.58	0.857005	0.767586	0.759687	0.794759	1.01209	1.13181	1.15333	1.09908	0.723116	0.00484315
Q6P069	Sorcin	Sri	FUNCTION: Calcium-binding protein that modulates excitation-contraction coupling in the heart. Contributes to calcium homeostasis in the heart sarcoplasmic reticulum. Modulates the activity of RYR2 calcium channels. {ECO:0000269|PubMed:12824171}.	Sorcin OS=Mus musculus OX=10090 GN=Sri PE=1 SV=1	50	9	9	24	198	21.6	5.59	0.889526	0.734099	0.817555	0.813727	1.06433	1.05288	1.26696	1.12805	0.721354	0.0191446
Q9EPQ7	StAR-related lipid transfer protein 5	Stard5	FUNCTION: May be involved in the intracellular transport of sterols or other lipids. May bind cholesterol or other sterols.	StAR-related lipid transfer protein 5 OS=Mus musculus OX=10090 GN=Stard5 PE=1 SV=2	9	1	1	1	213	23.9	6.39	0.77066	0.767114	0.847741	0.795172	1.20288	0.931021	1.19306	1.10899	0.717024	0.0277746
Q8BZF8	Phosphoglucomutase-like protein 5	Pgm5	FUNCTION: Component of adherens-type cell-cell and cell-matrix junctions. Lacks phosphoglucomutase activity (By similarity). {ECO:0000250}.	Phosphoglucomutase-like protein 5 OS=Mus musculus OX=10090 GN=Pgm5 PE=1 SV=2	2	1	1	11	567	62.2	7.18	0.938752	0.736792	0.783798	0.819781	1.19407	1.14392	1.09463	1.1442	0.716463	0.00857719
Q6J756	Calpain-11	Capn11	FUNCTION: Calcium-regulated non-lysosomal thiol-protease which catalyzes limited proteolysis of substrates involved in cytoskeletal remodeling and signal transduction. {ECO:0000250|UniProtKB:Q9UMQ6}.	Calpain-11 OS=Mus musculus OX=10090 GN=Capn11 PE=1 SV=1	1	1	1	2	714	82.9	6.47	0.85786	0.791964	0.755867	0.801897	0.968808	1.29843	1.09511	1.12078	0.715479	0.0338134
Q3U0V2	Tumor necrosis factor receptor type 1-associated DEATH domain protein	Tradd	FUNCTION: Adapter molecule for TNFRSF1A/TNFR1 that specifically associates with the cytoplasmic domain of activated TNFRSF1A/TNFR1 mediating its interaction with FADD. Overexpression of TRADD leads to two major TNF-induced responses, apoptosis and activation of NF-kappa-B (By similarity). The nuclear form acts as a tumor suppressor by preventing ubiquitination and degradation of isoform p19ARF/AR…	Tumor necrosis factor receptor type 1-associated DEATH domain protein OS=Mus musculus OX=10090 GN=Tradd PE=1 SV=1	33	8	8	10	310	34.6	5.2	0.911796	0.80682	0.764398	0.827671	1.15507	1.12883	1.20122	1.16171	0.712462	0.00235666
P12960	Contactin-1	Cntn1	FUNCTION: Contactins mediate cell surface interactions during nervous system development. Involved in the formation of paranodal axo-glial junctions in myelinated peripheral nerves and in the signaling between axons and myelinating glial cells via its association with CNTNAP1. Participates in oligodendrocytes generation by acting as a ligand of NOTCH1. Its association with NOTCH1 promotes NOTCH1 …	Contactin-1 OS=Mus musculus OX=10090 GN=Cntn1 PE=1 SV=1	3	1	1	2	1020	113.3	6.16	0.932007	0.779535	0.799053	0.836865	1.34403	1.00711	1.17349	1.17488	0.712299	0.0356077
Q9D6N1	Carbonic anhydrase 13	Ca13	FUNCTION: Reversible hydration of carbon dioxide.	Carbonic anhydrase 13 OS=Mus musculus OX=10090 GN=Ca13 PE=1 SV=1	19	4	4	7	262	29.5	6.65	0.916523	0.751134	0.732906	0.800188	1.08314	1.12611	1.17136	1.12687	0.710097	0.00685247
Q61362	Chitinase-3-like protein 1	Chi3l1	FUNCTION: Carbohydrate-binding lectin with a preference for chitin. Has no chitinase activity. May play a role in tissue remodeling and in the capacity of cells to respond to and cope with changes in their environment. Plays a role in T-helper cell type 2 (Th2) inflammatory response and IL-13-induced inflammation, regulating allergen sensitization, inflammatory cell apoptosis, dendritic cell accu…	Chitinase-3-like protein 1 OS=Mus musculus OX=10090 GN=Chi3l1 PE=1 SV=3	3	1	1	1	389	43.9	8.57	0.765803	0.824815	0.737648	0.776089	0.992892	1.19345	1.10322	1.09652	0.707775	0.00722052
Q62426	Cystatin-B	Cstb	FUNCTION: This is an intracellular thiol proteinase inhibitor.	Cystatin-B OS=Mus musculus OX=10090 GN=Cstb PE=1 SV=1	58	6	6	20	98	11	7.39	0.803208	0.689552	0.814362	0.769041	1.09624	1.14236	1.13964	1.12608	0.682936	0.00110684
Q91YT8	CSC1-like protein 1	Tmem63a	FUNCTION: Acts as an osmosensitive calcium-permeable cation channel (PubMed:27045885). Mechanosensitive ion channel that converts mechanical stimuli into a flow of ion (PubMed:30382938). {ECO:0000269|PubMed:27045885, ECO:0000269|PubMed:30382938}.	CSC1-like protein 1 OS=Mus musculus OX=10090 GN=Tmem63a PE=1 SV=1	10	7	7	8	804	91.8	7.93	0.81237	0.833844	0.807657	0.817957	1.18396	1.10134	1.33745	1.20758	0.677351	0.00500985
Q9D9F8	Mirror-image polydactyly gene 1 protein homolog	Mipol1		Mirror-image polydactyly gene 1 protein homolog OS=Mus musculus OX=10090 GN=Mipol1 PE=2 SV=1	3	1	1	4	279	31.7	5.94	0.697158	0.783686	0.785862	0.755569	1.0874	1.06366	1.24359	1.13155	0.667731	0.00408733
P62254	Ubiquitin-conjugating enzyme E2 G1	Ube2g1	FUNCTION: Accepts ubiquitin from the E1 complex and catalyzes its covalent attachment to other proteins. In vitro catalyzes 'Lys-48'-, as well as 'Lys-63'-linked polyubiquitination. May be involved in degradation of muscle-specific proteins. Mediates polyubiquitination of CYP3A4. {ECO:0000250|UniProtKB:P62253}.	Ubiquitin-conjugating enzyme E2 G1 OS=Mus musculus OX=10090 GN=Ube2g1 PE=1 SV=3	18	2	2	3	170	19.5	5.3	0.78985	0.714733	0.75026	0.751614	0.999017	1.29517	1.13757	1.14392	0.657053	0.0112903
Q9CPV4	Glyoxalase domain-containing protein 4	Glod4		Glyoxalase domain-containing protein 4 OS=Mus musculus OX=10090 GN=Glod4 PE=1 SV=1	60	16	16	48	298	33.3	5.47	0.772066	0.706791	0.857723	0.77886	1.12227	0.996156	1.45559	1.19134	0.653768	0.0455857
Q3UVX5	Metabotropic glutamate receptor 5	Grm5	FUNCTION: G-protein coupled receptor for glutamate. Ligand binding causes a conformation change that triggers signaling via guanine nucleotide-binding proteins (G proteins) and modulates the activity of down-stream effectors. Signaling activates a phosphatidylinositol-calcium second messenger system and generates a calcium-activated chloride current. Plays an important role in the regulation of s…	Metabotropic glutamate receptor 5 OS=Mus musculus OX=10090 GN=Grm5 PE=1 SV=2	1	1	1	1	1203	131.8	7.84	0.755642	0.680184	0.751012	0.728946	1.07879	1.25301	1.03572	1.12251	0.649391	0.00511979
Q3V0G7	GTPase-activating Rap/Ran-GAP domain-like protein 3	Garnl3		GTPase-activating Rap/Ran-GAP domain-like protein 3 OS=Mus musculus OX=10090 GN=Garnl3 PE=1 SV=1	1	1	1	36	1038	115.4	7.17	0.705778	0.724629	0.71968	0.716695	0.89076	1.35216	1.1725	1.13847	0.629524	0.0349032
Q2M2N2	Speckle-type POZ protein-like	Spopl	FUNCTION: Component of a cullin-RING-based BCR (BTB-CUL3-RBX1) E3 ubiquitin-protein ligase complex that mediates the ubiquitination and subsequent proteasomal degradation of target proteins, but with relatively low efficiency. Cullin-RING-based BCR (BTB-CUL3-RBX1) E3 ubiquitin-protein ligase complexes containing homodimeric SPOPL or the heterodimer formed by SPOP and SPOPL are less efficient than…	Speckle-type POZ protein-like OS=Mus musculus OX=10090 GN=Spopl PE=2 SV=3	2	1	1	1	392	44.7	7.01	0.625587	0.765632	0.768815	0.720012	0.996444	1.27645	1.18565	1.15285	0.624549	0.0103839
Q99MT2	MutS protein homolog 4	Msh4	FUNCTION: Involved in meiotic recombination. Required for reciprocal recombination and proper segregation of homologous chromosomes at meiosis.	MutS protein homolog 4 OS=Mus musculus OX=10090 GN=Msh4 PE=2 SV=1	1	2	2	4	958	106.9	8.18	0.651652	0.707193	0.702995	0.68728	1.06426	1.19436	1.24993	1.16952	0.587661	0.00113115
Q3UJU9	Regulator of microtubule dynamics protein 3	Rmdn3	FUNCTION: Involved in cellular calcium homeostasis regulation (By similarity). May participate in differentiation and apoptosis of keratinocytes. Overexpression induces apoptosis (By similarity). {ECO:0000250}.	Regulator of microtubule dynamics protein 3 OS=Mus musculus OX=10090 GN=Rmdn3 PE=1 SV=2	15	7	7	13	470	52	5.21	0.750567	0.744716	0.793246	0.762843	1.32025	1.39245	1.22203	1.31157	0.581624	0.000446086
Q8VDD5	Myosin-9	Myh9	FUNCTION: During cell spreading, plays an important role in cytoskeleton reorganization, focal contacts formation (in the margins but not the central part of spreading cells), and lamellipodial retraction; this function is mechanically antagonized by MYH10 (By similarity). Cellular myosin that appears to play a role in cytokinesis, cell shape, and specialized functions such as secretion and cappi…	Myosin-9 OS=Mus musculus OX=10090 GN=Myh9 PE=1 SV=4	60	110	133	830	1960	226.2	5.66	0.951636	0.905069	0.91827	0.924992	1.00304	1.11456	1.03509	1.0509	0.880192	0.0248023
Q80X90	Filamin-B	Flnb	FUNCTION: Connects cell membrane constituents to the actin cytoskeleton. May promote orthogonal branching of actin filaments and links actin filaments to membrane glycoproteins. Anchors various transmembrane proteins to the actin cytoskeleton (By similarity). {ECO:0000250}.	Filamin-B OS=Mus musculus OX=10090 GN=Flnb PE=1 SV=3	62	117	131	824	2602	277.7	5.71	0.976084	0.973757	0.973421	0.974421	1.01194	1.03164	1.00989	1.01782	0.957358	0.00341474
Q61879	Myosin-10	Myh10	FUNCTION: Involved with LARP6 in the stabilization of type I collagen mRNAs for CO1A1 and CO1A2. During cell spreading, plays an important role in cytoskeleton reorganization, focal contacts formation (in the central part but not the margins of spreading cells), and lamellipodial extension; this function is mechanically antagonized by MYH9 (By similarity). Cellular myosin that appears to play a r…	Myosin-10 OS=Mus musculus OX=10090 GN=Myh10 PE=1 SV=2	51	84	108	363	1976	228.9	5.54	0.980987	0.970672	0.970066	0.973908	1.04643	0.999318	1.01073	1.01883	0.955912	0.0372442
Q6ZWQ0	Nesprin-2	Syne2	FUNCTION: Multi-isomeric modular protein which forms a linking network between organelles and the actin cytoskeleton to maintain the subcellular spatial organization. As a component of the LINC (LInker of Nucleoskeleton and Cytoskeleton) complex involved in the connection between the nuclear lamina and the cytoskeleton. The nucleocytoplasmic interactions established by the LINC complex play an im…	Nesprin-2 OS=Mus musculus OX=10090 GN=Syne2 PE=1 SV=2	22	129	130	174	6874	782.2	5.33	1.02188	1.03228	1.02324	1.0258	0.981765	0.966857	0.984099	0.977574	1.04933	0.001575
Q69ZN7	Myoferlin	Myof	FUNCTION: Calcium/phospholipid-binding protein that plays a role in the plasmalemma repair mechanism of endothelial cells that permits rapid resealing of membranes disrupted by mechanical stress. Involved in endocytic recycling. Implicated in VEGF signal transduction by regulating the levels of the receptor KDR. {ECO:0000269|PubMed:16280346, ECO:0000269|PubMed:17702744, ECO:0000269|PubMed:1850276…	Myoferlin OS=Mus musculus OX=10090 GN=Myof PE=1 SV=2	52	93	96	304	2048	233.2	6.16	1.04349	1.07846	1.05684	1.0596	0.931671	0.994613	0.961171	0.962485	1.1009	0.00959469
E9Q7G0	Nuclear mitotic apparatus protein 1	Numa1	FUNCTION: Microtubule (MT)-binding protein that plays a role in the formation and maintenance of the spindle poles and the alignement and the segregation of chromosomes during mitotic cell division (PubMed:19255246, PubMed:24109598, PubMed:26765568). Functions to tether the minus ends of MTs at the spindle poles, which is critical for the establishment and maintenance of the spindle poles (PubMed…	Nuclear mitotic apparatus protein 1 OS=Mus musculus OX=10090 GN=Numa1 PE=1 SV=1	49	92	92	173	2094	235.5	5.87	1.04026	1.07152	1.06394	1.05858	0.992282	0.926521	0.98473	0.967844	1.09375	0.0164326
P19096	Fatty acid synthase	Fasn	FUNCTION: Fatty acid synthetase catalyzes the formation of long-chain fatty acids from acetyl-CoA, malonyl-CoA and NADPH. This multifunctional protein has 7 catalytic activities as an acyl carrier protein.	Fatty acid synthase OS=Mus musculus OX=10090 GN=Fasn PE=1 SV=2	37	79	79	294	2504	272.3	6.58	1.08154	1.02728	1.04451	1.05111	0.960235	1.00884	0.971533	0.980202	1.07234	0.0309593
E9PVA8	eIF-2-alpha kinase activator GCN1	Gcn1	FUNCTION: Acts as a positive activator of the GCN2 protein kinase activity in response to amino acid starvation (PubMed:15937339). Forms a complex with EIF2AK4/GCN2 on translating ribosomes; during this process, GCN1 seems to act as a chaperone to facilitate delivery of uncharged tRNAs that enter the A site of ribosomes to the tRNA-binding domain of EIF2AK4/GCN2, and hence stimulating EIF2AK4/GCN…	eIF-2-alpha kinase activator GCN1 OS=Mus musculus OX=10090 GN=Gcn1 PE=1 SV=1	35	90	90	247	2671	292.8	7.36	1.00861	1.01835	1.01429	1.01375	0.992136	1.00233	0.997998	0.99749	1.0163	0.0164273
Q6PB66	Leucine-rich PPR motif-containing protein, mitochondrial	Lrpprc	FUNCTION: May play a role in RNA metabolism in both nuclei and mitochondria. In the nucleus binds to HNRPA1-associated poly(A) mRNAs and is part of nmRNP complexes at late stages of mRNA maturation which are possibly associated with nuclear mRNA export. May bind mature mRNA in the nucleus outer membrane. In mitochondria binds to poly(A) mRNA. Plays a role in translation or stability of mitochondr…	Leucine-rich PPR motif-containing protein, mitochondrial OS=Mus musculus OX=10090 GN=Lrpprc PE=1 SV=2	47	65	65	223	1392	156.5	6.83	1.03943	1.04775	1.01956	1.03558	0.993938	0.965472	0.984495	0.981302	1.05531	0.0101276
P23116	Eukaryotic translation initiation factor 3 subunit A	Eif3a	FUNCTION: RNA-binding component of the eukaryotic translation initiation factor 3 (eIF-3) complex, which is required for several steps in the initiation of protein synthesis. The eIF-3 complex associates with the 40S ribosome and facilitates the recruitment of eIF-1, eIF-1A, eIF-2:GTP:methionyl-tRNAi and eIF-5 to form the 43S pre-initiation complex (43S PIC). The eIF-3 complex stimulates mRNA rec…	Eukaryotic translation initiation factor 3 subunit A OS=Mus musculus OX=10090 GN=Eif3a PE=1 SV=5	48	79	79	228	1344	161.8	6.77	1.06614	1.06908	1.07086	1.06869	0.907232	1.00563	0.946776	0.953213	1.12115	0.0156696
Q9CW03	Structural maintenance of chromosomes protein 3	Smc3	FUNCTION: Central component of cohesin, a complex required for chromosome cohesion during the cell cycle. The cohesin complex may form a large proteinaceous ring within which sister chromatids can be trapped. At anaphase, the complex is cleaved and dissociates from chromatin, allowing sister chromatids to segregate. Cohesion is coupled to DNA replication and is involved in DNA repair. The cohesin…	Structural maintenance of chromosomes protein 3 OS=Mus musculus OX=10090 GN=Smc3 PE=1 SV=2	52	69	69	152	1217	141.5	7.18	1.02835	1.06775	1.04046	1.04552	1.01566	0.9697	0.96141	0.982255	1.06441	0.0367272
P58252	Elongation factor 2	Eef2	FUNCTION: Catalyzes the GTP-dependent ribosomal translocation step during translation elongation. During this step, the ribosome changes from the pre-translocational (PRE) to the post-translocational (POST) state as the newly formed A-site-bound peptidyl-tRNA and P-site-bound deacylated tRNA move to the P and E sites, respectively. Catalyzes the coordinated movement of the two tRNA molecules, the…	Elongation factor 2 OS=Mus musculus OX=10090 GN=Eef2 PE=1 SV=2	49	44	45	406	858	95.3	6.83	0.979229	0.881642	0.890103	0.916991	1.01251	1.14597	1.05754	1.07201	0.855395	0.0364479
Q01853	Transitional endoplasmic reticulum ATPase	Vcp	FUNCTION: Necessary for the fragmentation of Golgi stacks during mitosis and for their reassembly after mitosis. Involved in the formation of the transitional endoplasmic reticulum (tER). The transfer of membranes from the endoplasmic reticulum to the Golgi apparatus occurs via 50-70 nm transition vesicles which derive from part-rough, part-smooth transitional elements of the endoplasmic reticulu…	Transitional endoplasmic reticulum ATPase OS=Mus musculus OX=10090 GN=Vcp PE=1 SV=4	65	48	48	238	806	89.3	5.26	1.05361	1.05524	1.06537	1.05807	0.951817	0.990435	0.947011	0.963088	1.09863	0.00261659
P38647	Stress-70 protein, mitochondrial	Hspa9	FUNCTION: Chaperone protein which plays an important role in mitochondrial iron-sulfur cluster (ISC) biogenesis (PubMed:26702583). Interacts with and stabilizes ISC cluster assembly proteins FXN, NFU1, NFS1 and ISCU (By similarity). Regulates erythropoiesis via stabilization of ISC assembly (PubMed:21123823). May play a role in the control of cell proliferation and cellular aging (PubMed:8454632)…	Stress-70 protein, mitochondrial OS=Mus musculus OX=10090 GN=Hspa9 PE=1 SV=3	63	44	45	280	679	73.4	6.07	1.05391	1.08809	1.05427	1.06543	0.996834	0.942054	0.951289	0.963392	1.10591	0.00745036
P52480	Pyruvate kinase PKM	Pkm	FUNCTION: Glycolytic enzyme that catalyzes the transfer of a phosphoryl group from phosphoenolpyruvate (PEP) to ADP, generating ATP (By similarity). Stimulates POU5F1-mediated transcriptional activation (By similarity). Promotes in a STAT1-dependent manner, the expression of the immune checkpoint protein CD274 in ARNTL/BMAL1-deficient macrophages (PubMed:29996098). {ECO:0000250|UniProtKB:P14618, …	Pyruvate kinase PKM OS=Mus musculus OX=10090 GN=Pkm PE=1 SV=4	67	36	36	499	531	57.8	7.47	0.903588	0.871462	0.914023	0.896358	1.01105	1.07363	1.09991	1.06153	0.8444	0.0048753
Q8VDJ3	Vigilin	Hdlbp	FUNCTION: Appears to play a role in cell sterol metabolism. It may function to protect cells from over-accumulation of cholesterol (By similarity). {ECO:0000250}.	Vigilin OS=Mus musculus OX=10090 GN=Hdlbp PE=1 SV=1	47	57	57	215	1268	141.7	6.87	1.08138	1.06591	1.05955	1.06895	0.928752	1.02184	0.947057	0.965883	1.10671	0.0242416
Q6PDQ2	Chromodomain-helicase-DNA-binding protein 4	Chd4	FUNCTION: Component of the histone deacetylase NuRD complex which participates in the remodeling of chromatin by deacetylating histones. {ECO:0000269|PubMed:17938210}.	Chromodomain-helicase-DNA-binding protein 4 OS=Mus musculus OX=10090 GN=Chd4 PE=1 SV=1	34	49	62	151	1915	217.6	5.81	1.03687	1.04502	1.03292	1.03827	0.986516	0.972905	0.98769	0.98237	1.0569	0.000707167
Q5SWU9	Acetyl-CoA carboxylase 1	Acaca	FUNCTION: Cytosolic enzyme that catalyzes the carboxylation of acetyl-CoA to malonyl-CoA, the first and rate-limiting step of de novo fatty acid biosynthesis (PubMed:20952656). This is a 2 steps reaction starting with the ATP-dependent carboxylation of the biotin carried by the biotin carboxyl carrier (BCC) domain followed by the transfer of the carboxyl group from carboxylated biotin to acetyl-C…	Acetyl-CoA carboxylase 1 OS=Mus musculus OX=10090 GN=Acaca PE=1 SV=1	29	61	61	145	2345	265.1	6.39	1.03444	1.01829	1.03473	1.02915	0.974633	0.986271	0.995641	0.985515	1.04428	0.00587084
Q9JMH9	Unconventional myosin-XVIIIa	Myo18a	FUNCTION: May link Golgi membranes to the cytoskeleton and participate in the tensile force required for vesicle budding from the Golgi. Thereby, may play a role in Golgi membrane trafficking and could indirectly give its flattened shape to the Golgi apparatus (PubMed:19837035). Alternatively, in concert with LURAP1 and CDC42BPA/CDC42BPB, has been involved in modulating lamellar actomyosin retrog…	Unconventional myosin-XVIIIa OS=Mus musculus OX=10090 GN=Myo18a PE=1 SV=2	31	59	59	101	2050	232.6	6.28	0.94983	0.983482	0.958598	0.96397	1.03674	0.99181	1.02269	1.01708	0.947781	0.0333045
P09405	Nucleolin	Ncl	FUNCTION: Nucleolin is the major nucleolar protein of growing eukaryotic cells. It is found associated with intranucleolar chromatin and pre-ribosomal particles. It induces chromatin decondensation by binding to histone H1. It is thought to play a role in pre-rRNA transcription and ribosome assembly. May play a role in the process of transcriptional elongation. Binds RNA oligonucleotides with 5'-…	Nucleolin OS=Mus musculus OX=10090 GN=Ncl PE=1 SV=2	53	50	50	326	707	76.7	4.75	1.06638	1.09873	1.0943	1.08647	0.948066	0.961898	0.921984	0.943982	1.15094	0.00077277
P70227	Inositol 1,4,5-trisphosphate receptor type 3	Itpr3	FUNCTION: Receptor for inositol 1,4,5-trisphosphate, a second messenger that mediates the release of intracellular calcium. {ECO:0000269|PubMed:20813840, ECO:0000269|PubMed:21030605}.	Inositol 1,4,5-trisphosphate receptor type 3 OS=Mus musculus OX=10090 GN=Itpr3 PE=1 SV=3	23	49	59	94	2670	304.1	6.54	1.01469	1.01647	1.01039	1.01385	0.983239	0.983481	0.988179	0.984966	1.02933	0.00028093
Q9Z1Q9	Valine--tRNA ligase	Vars1		Valine--tRNA ligase OS=Mus musculus OX=10090 GN=Vars1 PE=1 SV=1	39	45	45	181	1263	140.1	7.77	1.02539	1.00957	1.00895	1.01464	0.98397	0.993364	0.994651	0.990662	1.0242	0.0194656
Q78PY7	Staphylococcal nuclease domain-containing protein 1	Snd1	FUNCTION: Endonuclease that mediates miRNA decay of both protein-free and AGO2-loaded miRNAs (By similarity). As part of its function in miRNA decay, regulates mRNAs involved in G1-to-S phase transition (By similarity). Functions as a bridging factor between STAT6 and the basal transcription factor (By similarity). Plays a role in PIM1 regulation of MYB activity (By similarity). Functions as a tr…	Staphylococcal nuclease domain-containing protein 1 OS=Mus musculus OX=10090 GN=Snd1 PE=1 SV=1	52	44	44	179	910	102	7.43	1.0733	1.10865	1.09011	1.09069	0.945679	0.970818	0.944323	0.953606	1.14375	0.000508468
Q61768	Kinesin-1 heavy chain	Kif5b	FUNCTION: Microtubule-dependent motor required for normal distribution of mitochondria and lysosomes. May be involved in the mechanisms of growth arrest induced by exposure to DNA-damaging drugs or by cellular senescence (PubMed:9657148). Can induce formation of neurite-like membrane protrusions in non-neuronal cells in a ZFYVE27-dependent manner (PubMed:21976701). Regulates centrosome and nuclea…	Kinesin-1 heavy chain OS=Mus musculus OX=10090 GN=Kif5b PE=1 SV=3	49	35	47	97	963	109.5	6.44	0.971473	0.919048	0.937214	0.942578	1.02448	1.05975	1.02147	1.03523	0.910499	0.00925307
Q8BGQ7	Alanine--tRNA ligase, cytoplasmic	Aars1	FUNCTION: Catalyzes the attachment of alanine to tRNA(Ala) in a two-step reaction: alanine is first activated by ATP to form Ala-AMP and then transferred to the acceptor end of tRNA(Ala) (PubMed:16906134, PubMed:20010690, PubMed:25422440, PubMed:27622773). Also edits incorrectly charged tRNA(Ala) via its editing domain (PubMed:16906134, PubMed:20010690, PubMed:25422440, PubMed:29769718). {ECO:000…	Alanine--tRNA ligase, cytoplasmic OS=Mus musculus OX=10090 GN=Aars1 PE=1 SV=1	44	38	38	171	968	106.8	5.67	0.971277	0.888859	0.920946	0.927027	1.01628	1.07331	1.03364	1.04108	0.89045	0.0177119
Q9JIF7	Coatomer subunit beta	Copb1	FUNCTION: The coatomer is a cytosolic protein complex that binds to dilysine motifs and reversibly associates with Golgi non-clathrin-coated vesicles, which further mediate biosynthetic protein transport from the ER, via the Golgi up to the trans Golgi network. Coatomer complex is required for budding from Golgi membranes, and is essential for the retrograde Golgi-to-ER transport of dilysine-tagg…	Coatomer subunit beta OS=Mus musculus OX=10090 GN=Copb1 PE=1 SV=1	42	36	36	126	953	107	6	1.04455	1.05093	1.04122	1.04557	0.995215	0.994399	0.97483	0.988148	1.05811	0.00137272
Q6ZQ38	Cullin-associated NEDD8-dissociated protein 1	Cand1	FUNCTION: Key assembly factor of SCF (SKP1-CUL1-F-box protein) E3 ubiquitin ligase complexes that promotes the exchange of the substrate-recognition F-box subunit in SCF complexes, thereby playing a key role in the cellular repertoire of SCF complexes. Acts as a F-box protein exchange factor. The exchange activity of CAND1 is coupled with cycles of neddylation conjugation: in the deneddylated sta…	Cullin-associated NEDD8-dissociated protein 1 OS=Mus musculus OX=10090 GN=Cand1 PE=1 SV=2	36	42	43	181	1230	136.2	5.78	1.0077	0.935346	0.928455	0.957166	1.03661	1.05471	1.01677	1.03603	0.923879	0.046105
Q8BTI8	Serine/arginine repetitive matrix protein 2	Srrm2	FUNCTION: Required for pre-mRNA splicing as component of the spliceosome. {ECO:0000250|UniProtKB:Q9UQ35}.	Serine/arginine repetitive matrix protein 2 OS=Mus musculus OX=10090 GN=Srrm2 PE=1 SV=3	23	49	49	100	2703	294.7	12.03	1.03501	1.04392	1.02209	1.03367	0.971031	1.01543	0.960269	0.982243	1.05236	0.046293
P11103	Poly [ADP-ribose] polymerase 1	Parp1	FUNCTION: Poly-ADP-ribosyltransferase that mediates poly-ADP-ribosylation of proteins and plays a key role in DNA repair. Mainly mediates glutamate and aspartate ADP-ribosylation of target proteins: the ADP-D-ribosyl group of NAD(+) is transferred to the acceptor carboxyl group of glutamate and aspartate residues and further ADP-ribosyl groups are transferred to the 2'-position of the terminal ad…	Poly [ADP-ribose] polymerase 1 OS=Mus musculus OX=10090 GN=Parp1 PE=1 SV=3	35	36	36	128	1013	113	8.95	1.01473	1.03925	1.02419	1.02606	0.991547	0.985957	0.97739	0.984965	1.04172	0.00755991
P97311	DNA replication licensing factor MCM6	Mcm6	FUNCTION: Acts as component of the MCM2-7 complex (MCM complex) which is the putative replicative helicase essential for 'once per cell cycle' DNA replication initiation and elongation in eukaryotic cells. The active ATPase sites in the MCM2-7 ring are formed through the interaction surfaces of two neighboring subunits such that a critical structure of a conserved arginine finger motif is provide…	DNA replication licensing factor MCM6 OS=Mus musculus OX=10090 GN=Mcm6 PE=1 SV=1	51	44	44	142	821	92.8	5.45	1.02298	1.04042	1.01538	1.02626	1.00675	0.974476	0.985281	0.988837	1.03784	0.0359165
Q6NS46	Protein RRP5 homolog	Pdcd11	FUNCTION: Essential for the generation of mature 18S rRNA, specifically necessary for cleavages at sites A0, 1 and 2 of the 47S precursor. Directly interacts with U3 snoRNA (By similarity). {ECO:0000250}.	Protein RRP5 homolog OS=Mus musculus OX=10090 GN=Pdcd11 PE=1 SV=2	28	49	49	97	1862	207.6	8.75	1.02284	1.05354	1.04031	1.0389	0.954839	0.991747	0.965924	0.970837	1.07011	0.00846448
Q9ERG0	LIM domain and actin-binding protein 1	Lima1	FUNCTION: Actin-binding protein involved in actin cytoskeleton regulation and dynamics. Increases the number and size of actin stress fibers and inhibits membrane ruffling. Inhibits actin filament depolymerization. Bundles actin filaments, delays filament nucleation and reduces formation of branched filaments (By similarity). Plays a role in cholesterol homeostasis. Influences plasma cholesterol …	LIM domain and actin-binding protein 1 OS=Mus musculus OX=10090 GN=Lima1 PE=1 SV=3	54	37	38	122	753	84	6.6	0.991541	0.982686	0.9828	0.985676	1.01294	1.02621	1.00032	1.01316	0.972876	0.0267112
Q8BI84	Transport and Golgi organization protein 1 homolog	Mia3	FUNCTION: Plays a role in the transport of cargos that are too large to fit into COPII-coated vesicles and require specific mechanisms to be incorporated into membrane-bound carriers and exported from the endoplasmic reticulum. This protein is required for collagen VII (COL7A1) secretion by loading COL7A1 into transport carriers. It may participate in cargo loading of COL7A1 at endoplasmic reticu…	Transport and Golgi organization protein 1 homolog OS=Mus musculus OX=10090 GN=Mia3 PE=1 SV=2	30	54	54	81	1930	213.5	4.75	1.0308	1.04479	1.03349	1.03636	0.973844	0.965831	0.968395	0.969357	1.06912	0.000165105
Q2EMV9	Protein mono-ADP-ribosyltransferase PARP14	Parp14	FUNCTION: ADP-ribosyltransferase that mediates mono-ADP-ribosylation of glutamate residues on target proteins (PubMed:27796300). In contrast to PARP1 and PARP2, it is not able to mediate poly-ADP-ribosylation (By similarity). Catalyzes mono-ADP-ribosylating STAT1 at 'Glu-657' and 'Glu-705' and thus decreasing STAT1 phosphorylation, negatively regulates pro-inflammatory cytokines production in mac…	Protein mono-ADP-ribosyltransferase PARP14 OS=Mus musculus OX=10090 GN=Parp14 PE=1 SV=3	31	52	52	94	1817	203.7	6.79	0.982342	0.957877	0.983761	0.97466	1.05117	0.998428	1.02028	1.02329	0.952475	0.0495156
Q61656	Probable ATP-dependent RNA helicase DDX5	Ddx5	FUNCTION: Involved in the alternative regulation of pre-mRNA splicing; its RNA helicase activity is necessary for increasing tau exon 10 inclusion and occurs in a RBM4-dependent manner. Binds to the tau pre-mRNA in the stem-loop region downstream of exon 10. The rate of ATP hydrolysis is highly stimulated by single-stranded RNA. Involved in transcriptional regulation; the function is independent …	Probable ATP-dependent RNA helicase DDX5 OS=Mus musculus OX=10090 GN=Ddx5 PE=1 SV=2	51	26	34	219	614	69.2	8.92	1.07031	1.12767	1.10311	1.10037	0.842547	1.0282	0.933299	0.934681	1.17726	0.0418586
Q922D8	C-1-tetrahydrofolate synthase, cytoplasmic	Mthfd1		C-1-tetrahydrofolate synthase, cytoplasmic OS=Mus musculus OX=10090 GN=Mthfd1 PE=1 SV=4	45	38	39	134	935	101.1	7.14	0.966098	0.970192	0.956041	0.96411	1.04979	0.99921	1.01692	1.02197	0.94338	0.0198321
Q8VEK3	Heterogeneous nuclear ribonucleoprotein U	Hnrnpu	FUNCTION: DNA- and RNA-binding protein involved in several cellular processes such as nuclear chromatin organization, telomere-length regulation, transcription, mRNA alternative splicing and stability, Xist-mediated transcriptional silencing and mitotic cell progression (PubMed:20833368, PubMed:21235343, PubMed:22162999, PubMed:26244333). Plays a role in the regulation of interphase large-scale g…	Heterogeneous nuclear ribonucleoprotein U OS=Mus musculus OX=10090 GN=Hnrnpu PE=1 SV=1	36	30	30	223	800	87.9	6.24	1.03824	1.08556	1.03522	1.05301	1.0027	0.968249	0.953702	0.974883	1.08014	0.0232097
P17182	Alpha-enolase	Eno1	FUNCTION: Glycolytic enzyme the catalyzes the conversion of 2-phosphoglycerate to phosphoenolpyruvate. In addition to glycolysis, involved in various processes such as growth control, hypoxia tolerance and allergic responses. May also function in the intravascular and pericellular fibrinolytic system due to its ability to serve as a receptor and activator of plasminogen on the cell surface of sev…	Alpha-enolase OS=Mus musculus OX=10090 GN=Eno1 PE=1 SV=3	57	17	20	407	434	47.1	6.8	0.951645	0.853735	0.86186	0.88908	1.04974	1.09533	1.03945	1.06151	0.837563	0.00851277
Q6PFD9	Nuclear pore complex protein Nup98-Nup96	Nup98	FUNCTION: Plays a role in the nuclear pore complex (NPC) assembly and/or maintenance. NUP98 and NUP96 are involved in the bidirectional transport across the NPC. May anchor NUP153 and TPR to the NPC. In cooperation with DHX9, plays a role in transcription and alternative splicing activation of a subset of genes. Involved in the localization of DHX9 in discrete intranuclear foci (GLFG-body). {ECO:…	Nuclear pore complex protein Nup98-Nup96 OS=Mus musculus OX=10090 GN=Nup98 PE=1 SV=2	28	41	41	100	1816	197.1	6.18	1.03042	1.02947	1.03029	1.03006	1.00673	0.960916	0.970514	0.979385	1.05174	0.0221115
Q61687	Transcriptional regulator ATRX	Atrx	FUNCTION: Involved in transcriptional regulation and chromatin remodeling. Facilitates DNA replication in multiple cellular environments and is required for efficient replication of a subset of genomic loci. Binds to DNA tandem repeat sequences in both telomeres and euchromatin and in vitro binds DNA quadruplex structures. May help stabilizing G-rich regions into regular chromatin structures by r…	Transcriptional regulator ATRX OS=Mus musculus OX=10090 GN=Atrx PE=1 SV=3	20	41	41	64	2476	278.4	6.68	1.01745	1.06517	1.08873	1.05712	0.99143	0.925125	0.978088	0.964881	1.09559	0.0340364
Q9Z110	Delta-1-pyrroline-5-carboxylate synthase	Aldh18a1	FUNCTION: Bifunctional enzyme that converts glutamate to glutamate 5-semialdehyde, an intermediate in the biosynthesis of proline, ornithine and arginine. {ECO:0000250|UniProtKB:P54886}.	Delta-1-pyrroline-5-carboxylate synthase OS=Mus musculus OX=10090 GN=Aldh18a1 PE=1 SV=2	50	35	35	123	795	87.2	7.55	1.07946	1.13609	1.08208	1.09921	1.01305	0.892719	0.92005	0.941939	1.16696	0.0182712
P99024	Tubulin beta-5 chain	Tubb5	FUNCTION: Tubulin is the major constituent of microtubules. It binds two moles of GTP, one at an exchangeable site on the beta chain and one at a non-exchangeable site on the alpha chain.	Tubulin beta-5 chain OS=Mus musculus OX=10090 GN=Tubb5 PE=1 SV=1	67	4	22	431	444	49.6	4.89	0.985638	0.898336	0.918136	0.934037	1.02114	1.07422	1.0185	1.03796	0.89988	0.0316279
Q9QUR6	Prolyl endopeptidase	Prep	FUNCTION: Cleaves peptide bonds on the C-terminal side of prolyl residues within peptides that are up to approximately 30 amino acids long.	Prolyl endopeptidase OS=Mus musculus OX=10090 GN=Prep PE=1 SV=1	56	33	33	147	710	80.7	5.73	0.961155	0.924337	0.931138	0.938877	1.04228	1.04559	1.03519	1.04102	0.901882	0.000954405
Q8K310	Matrin-3	Matr3	FUNCTION: May play a role in transcription or may interact with other nuclear matrix proteins to form the internal fibrogranular network. In association with the SFPQ-NONO heteromer may play a role in nuclear retention of defective RNAs (By similarity). {ECO:0000250}.; FUNCTION: May play a role in transcription or may interact with other nuclear matrix proteins to form the internal fibrogranular …	Matrin-3 OS=Mus musculus OX=10090 GN=Matr3 PE=1 SV=1	41	35	35	110	846	94.6	6.25	1.04026	1.03504	1.04126	1.03885	1.00204	0.985413	0.957318	0.981592	1.05834	0.0122509
O08528	Hexokinase-2	Hk2	FUNCTION: Catalyzes the phosphorylation of hexose, such as D-glucose and D-fructose, to hexose 6-phosphate (D-glucose 6-phosphate and D-fructose 6-phosphate, respectively) (By similarity). Mediates the initial step of glycolysis by catalyzing phosphorylation of D-glucose to D-glucose 6-phosphate (By similarity). Plays a key role in maintaining the integrity of the outer mitochondrial membrane by …	Hexokinase-2 OS=Mus musculus OX=10090 GN=Hk2 PE=1 SV=1	43	31	36	101	917	102.5	6.11	1.01659	1.05927	1.0503	1.04205	0.934538	1.00767	0.970534	0.970914	1.07327	0.0454797
P54276	DNA mismatch repair protein Msh6	Msh6	FUNCTION: Component of the post-replicative DNA mismatch repair system (MMR). Heterodimerizes with MSH2 to form MutS alpha, which binds to DNA mismatches thereby initiating DNA repair. When bound, MutS alpha bends the DNA helix and shields approximately 20 base pairs, and recognizes single base mismatches and dinucleotide insertion-deletion loops (IDL) in the DNA. After mismatch binding, forms a …	DNA mismatch repair protein Msh6 OS=Mus musculus OX=10090 GN=Msh6 PE=1 SV=3	33	40	40	120	1358	151	6.73	1.02023	1.03301	1.02389	1.02571	0.990941	0.981458	0.986379	0.986259	1.04	0.00108787
Q8CC88	von Willebrand factor A domain-containing protein 8	Vwa8	FUNCTION: Exhibits ATPase activity in vitro. {ECO:0000269|PubMed:28414126}.	von Willebrand factor A domain-containing protein 8 OS=Mus musculus OX=10090 GN=Vwa8 PE=1 SV=2	28	48	48	69	1905	213.3	6.6	1.03385	1.03515	1.01255	1.02718	0.986545	0.963208	0.995177	0.981643	1.04639	0.0193721
P68372	Tubulin beta-4B chain	Tubb4b	FUNCTION: Tubulin is the major constituent of microtubules. It binds two moles of GTP, one at an exchangeable site on the beta chain and one at a non-exchangeable site on the alpha chain.	Tubulin beta-4B chain OS=Mus musculus OX=10090 GN=Tubb4b PE=1 SV=1	57	2	20	358	445	49.8	4.89	0.981217	0.902449	0.959834	0.947833	1.03069	1.01859	1.02742	1.02557	0.924205	0.0308748
Q99MD9	Nuclear autoantigenic sperm protein	Nasp	FUNCTION: Required for DNA replication, normal cell cycle progression and cell proliferation. Forms a cytoplasmic complex with HSP90 and linker H1 histones and stimulates HSP90 ATPase activity. NASP and H1 histone are subsequently released from the complex and translocate to the nucleus where the histone is released for binding to DNA. {ECO:0000269|PubMed:12509435, ECO:0000269|PubMed:15533935, EC…	Nuclear autoantigenic sperm protein OS=Mus musculus OX=10090 GN=Nasp PE=1 SV=2	50	33	33	100	773	83.9	4.37	0.986876	0.971911	0.995681	0.984823	1.0219	1.00533	1.01831	1.01518	0.970094	0.0239665
Q7TSC1	Protein PRRC2A	Prrc2a	FUNCTION: May play a role in the regulation of pre-mRNA splicing. {ECO:0000250}.	Protein PRRC2A OS=Mus musculus OX=10090 GN=Prrc2a PE=1 SV=1	29	48	51	73	2158	229.1	9.39	1.04363	1.07352	1.02311	1.04675	0.95247	0.987101	0.954697	0.964756	1.08499	0.011242
P13020	Gelsolin	Gsn	FUNCTION: Calcium-regulated, actin-modulating protein that binds to the plus (or barbed) ends of actin monomers or filaments, preventing monomer exchange (end-blocking or capping). It can promote the assembly of monomers into filaments (nucleation) as well as sever filaments already formed. Plays a role in ciliogenesis.	Gelsolin OS=Mus musculus OX=10090 GN=Gsn PE=1 SV=3	46	29	29	137	780	85.9	6.18	1.00696	0.850348	0.873649	0.910318	1.09916	1.06487	1.03982	1.06795	0.852398	0.0381286
P50544	Very long-chain specific acyl-CoA dehydrogenase, mitochondrial	Acadvl	FUNCTION: Active toward esters of long-chain and very long chain fatty acids such as palmitoyl-CoA, myristoyl-CoA and stearoyl-CoA. Can accommodate substrate acyl chain lengths as long as 24 carbons, but shows little activity for substrates of less than 12 carbons (By similarity). {ECO:0000250}.	Very long-chain specific acyl-CoA dehydrogenase, mitochondrial OS=Mus musculus OX=10090 GN=Acadvl PE=1 SV=3	55	33	33	101	656	70.8	8.75	0.98032	0.981795	0.987298	0.983138	1.01094	1.01235	1.00831	1.01053	0.972892	0.000353042
Q11011	Puromycin-sensitive aminopeptidase	Npepps	FUNCTION: Aminopeptidase with broad substrate specificity for several peptides. Involved in proteolytic events essential for cell growth and viability. May act as regulator of neuropeptide activity. Plays a role in the antigen-processing pathway for MHC class I molecules. Involved in the N-terminal trimming of cytotoxic T-cell epitope precursors. Digests the poly-Q peptides found in many cellular…	Puromycin-sensitive aminopeptidase OS=Mus musculus OX=10090 GN=Npepps PE=1 SV=2	42	35	35	104	920	103.3	5.9	0.962142	0.896811	0.924235	0.927729	1.01723	1.09449	1.04121	1.05098	0.882728	0.0142056
P26040	Ezrin	Ezr	FUNCTION: Probably involved in connections of major cytoskeletal structures to the plasma membrane. In epithelial cells, required for the formation of microvilli and membrane ruffles on the apical pole. Along with PLEKHG6, required for normal macropinocytosis (By similarity). {ECO:0000250}.	Ezrin OS=Mus musculus OX=10090 GN=Ezr PE=1 SV=3	43	22	34	171	586	69.4	6.1	0.954577	0.917107	0.927734	0.933139	0.991765	1.0981	1.00975	1.0332	0.90315	0.0448426
Q9CWJ9	Bifunctional purine biosynthesis protein ATIC	Atic	FUNCTION: Bifunctional enzyme that catalyzes the last two steps of purine biosynthesis (PubMed:29072452). Acts as a transformylase that incorporates a formyl group to the AMP analog AICAR (5-amino-1-(5-phospho-beta-D-ribosyl)imidazole-4-carboxamide) to produce the intermediate formyl-AICAR (FAICAR) (PubMed:29072452). Also displays cyclohydrolase activity involving the cyclization of FAICAR to IMP…	Bifunctional purine biosynthesis protein ATIC OS=Mus musculus OX=10090 GN=Atic PE=1 SV=2	56	25	25	124	592	64.2	6.76	0.994289	0.922718	0.92703	0.948012	1.0401	1.03421	1.02438	1.0329	0.917818	0.0228866
Q6GQT9	Nodal modulator 1	Nomo1	FUNCTION: May antagonize Nodal signaling. {ECO:0000250|UniProtKB:Q5JPE7}.	Nodal modulator 1 OS=Mus musculus OX=10090 GN=Nomo1 PE=1 SV=1	31	32	32	82	1214	133.3	6.09	1.01058	1.05317	1.0465	1.03675	0.993568	0.996221	0.967237	0.985675	1.05182	0.0340422
Q9EQK5	Major vault protein	Mvp	FUNCTION: Required for normal vault structure. Vaults are multi-subunit structures that may act as scaffolds for proteins involved in signal transduction. Vaults may also play a role in nucleo-cytoplasmic transport. Down-regulates IFNG-mediated STAT1 signaling and subsequent activation of JAK. Down-regulates SRC activity and signaling through MAP kinases (By similarity). {ECO:0000250}.	Major vault protein OS=Mus musculus OX=10090 GN=Mvp PE=1 SV=4	48	34	34	96	861	95.9	5.59	0.947454	0.959886	0.984918	0.964086	1.01687	1.00336	1.02953	1.01659	0.948354	0.0171007
E9Q6J5	Biorientation of chromosomes in cell division protein 1-like 1	Bod1l	FUNCTION: Component of the fork protection machinery required to protect stalled/damaged replication forks from uncontrolled DNA2-dependent resection. Acts by stabilizing RAD51 at stalled replication forks and protecting RAD51 nucleofilaments from the antirecombinogenic activities of FBH1 and BLM. Does not regulate spindle orientation. {ECO:0000250|UniProtKB:Q8NFC6}.	Biorientation of chromosomes in cell division protein 1-like 1 OS=Mus musculus OX=10090 GN=Bod1l PE=1 SV=1	15	38	40	48	3032	327.3	5.33	1.01337	1.02109	1.02263	1.01903	0.968657	1.00255	0.980523	0.983911	1.03569	0.0273288
Q5XG71	Small subunit processome component 20 homolog	Utp20	FUNCTION: Involved in 18S pre-rRNA processing. Associates with U3 snoRNA (By similarity). {ECO:0000250}.	Small subunit processome component 20 homolog OS=Mus musculus OX=10090 GN=Utp20 PE=1 SV=2	17	46	46	86	2788	317.5	8.09	1.00915	1.00995	1.00395	1.00768	1.00004	0.990911	0.981358	0.990771	1.01707	0.0415253
P49717	DNA replication licensing factor MCM4	Mcm4	FUNCTION: Acts as component of the MCM2-7 complex (MCM complex) which is the putative replicative helicase essential for 'once per cell cycle' DNA replication initiation and elongation in eukaryotic cells. The active ATPase sites in the MCM2-7 ring are formed through the interaction surfaces of two neighboring subunits such that a critical structure of a conserved arginine finger motif is provide…	DNA replication licensing factor MCM4 OS=Mus musculus OX=10090 GN=Mcm4 PE=1 SV=1	35	30	30	92	862	96.7	7.2	1.06806	1.04578	1.05002	1.05462	1.01531	0.928467	0.982016	0.975263	1.08137	0.0388246
Q6PB44	Tyrosine-protein phosphatase non-receptor type 23	Ptpn23	FUNCTION: Plays a role in sorting of endocytic ubiquitinated cargos into multivesicular bodies (MVBs) via its interaction with the ESCRT-I complex (endosomal sorting complex required for transport I), and possibly also other ESCRT complexes. May act as a negative regulator of Ras-mediated mitogenic activity. Plays a role in ciliogenesis (By similarity). {ECO:0000250}.	Tyrosine-protein phosphatase non-receptor type 23 OS=Mus musculus OX=10090 GN=Ptpn23 PE=1 SV=2	24	36	36	60	1692	185.1	6.8	0.991777	0.966021	0.965363	0.974387	1.01089	1.01989	1.00931	1.01336	0.961536	0.0137948
P70336	Rho-associated protein kinase 2	Rock2	FUNCTION: Protein kinase which is a key regulator of actin cytoskeleton and cell polarity. Involved in regulation of smooth muscle contraction, actin cytoskeleton organization, stress fiber and focal adhesion formation, neurite retraction, cell adhesion and motility via phosphorylation of ADD1, BRCA2, CNN1, EZR, DPYSL2, EP300, MSN, MYL9/MLC2, NPM1, RDX, PPP1R12A and VIM. Phosphorylates SORL1 and …	Rho-associated protein kinase 2 OS=Mus musculus OX=10090 GN=Rock2 PE=1 SV=1	32	37	44	72	1388	160.5	5.99	0.976736	0.965893	0.977185	0.973272	1.02201	1.00206	1.01873	1.01427	0.959581	0.0046878
P58771	Tropomyosin alpha-1 chain	Tpm1	FUNCTION: Binds to actin filaments in muscle and non-muscle cells. Plays a central role, in association with the troponin complex, in the calcium dependent regulation of vertebrate striated muscle contraction. Smooth muscle contraction is regulated by interaction with caldesmon. In non-muscle cells is implicated in stabilizing cytoskeleton actin filaments. {ECO:0000250|UniProtKB:P09493}.	Tropomyosin alpha-1 chain OS=Mus musculus OX=10090 GN=Tpm1 PE=1 SV=1	63	11	29	164	284	32.7	4.74	0.977368	0.981655	0.939573	0.966199	1.04814	1.01119	1.02455	1.02796	0.939919	0.0228947
P16858	Glyceraldehyde-3-phosphate dehydrogenase	Gapdh	FUNCTION: Has both glyceraldehyde-3-phosphate dehydrogenase and nitrosylase activities, thereby playing a role in glycolysis and nuclear functions, respectively. Glyceraldehyde-3-phosphate dehydrogenase is a key enzyme in glycolysis that catalyzes the first step of the pathway by converting D-glyceraldehyde 3-phosphate (G3P) into 3-phospho-D-glyceroyl phosphate. Modulates the organization and ass…	Glyceraldehyde-3-phosphate dehydrogenase OS=Mus musculus OX=10090 GN=Gapdh PE=1 SV=2	48	15	15	386	333	35.8	8.25	0.913593	0.898773	0.919856	0.910741	1.03942	1.07777	1.03843	1.05187	0.865827	0.000604311
Q91VI7	Ribonuclease inhibitor	Rnh1	FUNCTION: Ribonuclease inhibitor which inhibits RNASE1, RNASE2 and ANG. May play a role in redox homeostasis (By similarity). {ECO:0000250}.	Ribonuclease inhibitor OS=Mus musculus OX=10090 GN=Rnh1 PE=1 SV=1	66	21	21	118	456	49.8	4.78	0.928771	0.898468	0.960723	0.929321	0.976974	1.08129	1.06959	1.04262	0.891335	0.0393412
Q9CSH3	Exosome complex exonuclease RRP44	Dis3	FUNCTION: Putative catalytic component of the RNA exosome complex which has 3'->5' exoribonuclease activity and participates in a multitude of cellular RNA processing and degradation events. In the nucleus, the RNA exosome complex is involved in proper maturation of stable RNA species such as rRNA, snRNA and snoRNA, in the elimination of RNA processing by-products and non-coding 'pervasive' trans…	Exosome complex exonuclease RRP44 OS=Mus musculus OX=10090 GN=Dis3 PE=1 SV=4	42	34	34	77	958	108.8	7.53	1.03049	1.00221	1.03609	1.02293	0.99349	0.988893	0.979662	0.987348	1.03604	0.0340713
P68368	Tubulin alpha-4A chain	Tuba4a	FUNCTION: Tubulin is the major constituent of microtubules. It binds two moles of GTP, one at an exchangeable site on the beta chain and one at a non-exchangeable site on the alpha chain.	Tubulin alpha-4A chain OS=Mus musculus OX=10090 GN=Tuba4a PE=1 SV=1	57	5	19	277	448	49.9	5.06	0.960981	0.912847	0.902585	0.925471	1.03769	1.05701	1.03427	1.04299	0.887327	0.00370794
Q7TMK9	Heterogeneous nuclear ribonucleoprotein Q	Syncrip	FUNCTION: Heterogeneous nuclear ribonucleoprotein (hnRNP) implicated in mRNA processing mechanisms. Component of the CRD-mediated complex that promotes MYC mRNA stability. Isoform 1 and isoform 2 are associated in vitro with pre-mRNA, splicing intermediates and mature mRNA protein complexes. Isoform 1 binds to apoB mRNA AU-rich sequences (By similarity). Isoform 1 is part of the APOB mRNA editoso…	Heterogeneous nuclear ribonucleoprotein Q OS=Mus musculus OX=10090 GN=Syncrip PE=1 SV=2	47	26	26	119	623	69.6	8.59	1.04484	1.07191	1.03649	1.05108	0.997566	0.983433	0.953993	0.978331	1.07436	0.0121032
O08810	116 kDa U5 small nuclear ribonucleoprotein component	Eftud2	FUNCTION: Required for pre-mRNA splicing as component of the spliceosome, including pre-catalytic, catalytic and post-catalytic spliceosomal complexes (By similarity). Component of the U5 snRNP and the U4/U6-U5 tri-snRNP complex, a building block of the spliceosome (By similarity). {ECO:0000250|UniProtKB:Q15029}.	116 kDa U5 small nuclear ribonucleoprotein component OS=Mus musculus OX=10090 GN=Eftud2 PE=1 SV=1	39	32	33	112	971	109.3	5	1.02923	1.03013	1.0214	1.02692	0.971378	0.996905	0.98895	0.985745	1.04177	0.00686181
B2RXS4	Plexin-B2	Plxnb2	FUNCTION: Cell surface receptor for SEMA4C, SEMA4D and SEMA4G that plays an important role in cell-cell signaling (PubMed:17554007). Plays a role in glutamatergic synapse development and is required for SEMA4A-mediated excitatory synapse development (PubMed:29981480). Binding to class 4 semaphorins promotes downstream activation of RHOA and phosphorylation of ERBB2 at 'Tyr-1248' (PubMed:17554007)…	Plexin-B2 OS=Mus musculus OX=10090 GN=Plxnb2 PE=1 SV=1	21	31	31	75	1842	206.1	5.87	1.02521	1.03063	1.02173	1.02586	0.995208	0.950772	0.991418	0.979133	1.04772	0.0319183
A2A5R2	Brefeldin A-inhibited guanine nucleotide-exchange protein 2	Arfgef2	FUNCTION: Promotes guanine-nucleotide exchange on ARF1 and ARF3 and to a lower extent on ARF5 and ARF6. Promotes the activation of ARF1/ARF5/ARF6 through replacement of GDP with GTP. Involved in the regulation of Golgi vesicular transport. Required for the integrity of the endosomal compartment. Involved in trafficking from the trans-Golgi network (TGN) to endosomes and is required for membrane a…	Brefeldin A-inhibited guanine nucleotide-exchange protein 2 OS=Mus musculus OX=10090 GN=Arfgef2 PE=1 SV=1	25	30	40	56	1792	202.1	6.55	0.957925	0.981787	0.969641	0.969784	0.999269	0.997807	1.01848	1.00518	0.964782	0.020936
A2AF47	Dedicator of cytokinesis protein 11	Dock11	FUNCTION: Guanine nucleotide-exchange factor (GEF) that activates CDC42 by exchanging bound GDP for free GTP (PubMed:15710388, PubMed:16968698, PubMed:25851601). Required for marginal zone (MZ) B-cell development, is associated with early bone marrow B-cell development, MZ B-cell formation, MZ B-cell number and marginal metallophilic macrophages morphology (PubMed:25729399). Facilitates filopodia…	Dedicator of cytokinesis protein 11 OS=Mus musculus OX=10090 GN=Dock11 PE=1 SV=1	20	37	39	62	2073	237.6	7.78	1.02332	1.05662	1.05118	1.04371	1.00185	0.956156	0.973751	0.977253	1.068	0.0168648
Q7TMM9	Tubulin beta-2A chain	Tubb2a	FUNCTION: Tubulin is the major constituent of microtubules. It binds two moles of GTP, one at an exchangeable site on the beta chain and one at a non-exchangeable site on the alpha chain (By similarity). {ECO:0000250}.	Tubulin beta-2A chain OS=Mus musculus OX=10090 GN=Tubb2a PE=1 SV=1	51	1	19	402	445	49.9	4.89	0.962465	0.947264	0.943626	0.951119	1.04772	1.0368	1.00324	1.02926	0.924084	0.00584009
Q8CHG3	GRIP and coiled-coil domain-containing protein 2	Gcc2	FUNCTION: Golgin which probably tethers transport vesicles to the trans-Golgi network (TGN) and regulates vesicular transport between the endosomes and the Golgi. As a RAB9A effector it is involved in recycling of the mannose 6-phosphate receptor from the late endosomes to the TGN. May also play a role in transport between the recycling endosomes and the Golgi. Required for maintenance of the Gol…	GRIP and coiled-coil domain-containing protein 2 OS=Mus musculus OX=10090 GN=Gcc2 PE=1 SV=2	23	34	34	49	1679	194.3	5.12	1.07182	1.05342	1.05381	1.05968	0.943188	1.00522	0.953591	0.967334	1.09546	0.0101063
P62259	14-3-3 protein epsilon	Ywhae	FUNCTION: Adapter protein implicated in the regulation of a large spectrum of both general and specialized signaling pathways. Binds to a large number of partners, usually by recognition of a phosphoserine or phosphothreonine motif. Binding generally results in the modulation of the activity of the binding partner. Positively regulates phosphorylated protein HSF1 nuclear export to the cytoplasm. …	14-3-3 protein epsilon OS=Mus musculus OX=10090 GN=Ywhae PE=1 SV=1	72	19	22	248	255	29.2	4.74	1.01691	0.900538	0.874073	0.930508	1.07782	1.10317	1.02523	1.06874	0.870661	0.0492258
Q9WVK4	EH domain-containing protein 1	Ehd1	FUNCTION: ATP- and membrane-binding protein that controls membrane reorganization/tubulation upon ATP hydrolysis. In vitro causes vesiculation of endocytic membranes (By similarity). Acts in early endocytic membrane fusion and membrane trafficking of recycling endosomes (PubMed:15930129, PubMed:20159556). Recruited to endosomal membranes upon nerve growth factor stimulation, indirectly regulates …	EH domain-containing protein 1 OS=Mus musculus OX=10090 GN=Ehd1 PE=1 SV=1	45	20	27	118	534	60.6	6.83	1.04926	1.03381	1.03438	1.03915	0.968985	1.00703	0.966666	0.980894	1.05939	0.0142309
Q9CWF2	Tubulin beta-2B chain	Tubb2b	FUNCTION: Tubulin is the major constituent of microtubules. It binds two moles of GTP, one at an exchangeable site on the beta chain and one at a non-exchangeable site on the alpha chain. Plays a critical role in proper axon guidance in both central and peripheral axon tracts. Implicated in neuronal migration. {ECO:0000250, ECO:0000250|UniProtKB:Q9BVA1}.	Tubulin beta-2B chain OS=Mus musculus OX=10090 GN=Tubb2b PE=1 SV=1	51	1	19	393	445	49.9	4.89	0.93198	0.882261	0.89644	0.90356	1.08605	1.11667	0.974368	1.05903	0.853195	0.0272335
Q3TN34	MICAL-like protein 2	Micall2	FUNCTION: Effector of small Rab GTPases which is involved in junctional complexes assembly through the regulation of cell adhesion molecules transport to the plasma membrane and actin cytoskeleton reorganization. Regulates the endocytic recycling of occludins, claudins and E-cadherin to the plasma membrane and may thereby regulate the establishment of tight junctions and adherens junctions. In pa…	MICAL-like protein 2 OS=Mus musculus OX=10090 GN=Micall2 PE=1 SV=1	46	34	34	50	1009	108.2	9.55	1.04734	1.01941	1.05153	1.03943	0.968525	0.97374	0.966797	0.969687	1.07192	0.00247972
O88342	WD repeat-containing protein 1	Wdr1	FUNCTION: Induces disassembly of actin filaments in conjunction with ADF/cofilin family proteins (By similarity). Enhances cofilin-mediated actin severing (PubMed:25915128). Involved in cytokinesis. Involved in chemotactic cell migration by restricting lamellipodial membrane protrusions (By similarity). Involved in myocardium sarcomere organization. Required for cardiomyocyte growth at the postna…	WD repeat-containing protein 1 OS=Mus musculus OX=10090 GN=Wdr1 PE=1 SV=3	48	25	25	133	606	66.4	6.6	0.944142	0.882787	0.880401	0.902443	1.01665	1.11466	1.05201	1.06111	0.850472	0.0110209
Q9Z315	U4/U6.U5 tri-snRNP-associated protein 1	Sart1	FUNCTION: Plays a role in mRNA splicing as a component of the U4/U6-U5 tri-snRNP, one of the building blocks of the spliceosome. May also bind to DNA. Appears to play a role in hypoxia-induced regulation of EPO gene expression. {ECO:0000269|PubMed:10887110}.	U4/U6.U5 tri-snRNP-associated protein 1 OS=Mus musculus OX=10090 GN=Sart1 PE=1 SV=1	41	29	29	50	806	90.8	5.82	1.0271	1.04151	1.02077	1.0298	0.998293	0.978759	0.975582	0.984211	1.04632	0.00829781
Q61191	Host cell factor 1	Hcfc1	FUNCTION: Involved in control of the cell cycle (PubMed:9334261, PubMed:9990006). Also antagonizes transactivation by ZBTB17 and GABP2; represses ZBTB17 activation of the p15(INK4b) promoter and inhibits its ability to recruit p300 (By similarity). Coactivator for EGR2 and GABP2 (By similarity). Tethers the chromatin modifying Set1/Ash2 histone H3 'Lys-4' methyltransferase (H3K4me) and Sin3 histo…	Host cell factor 1 OS=Mus musculus OX=10090 GN=Hcfc1 PE=1 SV=2	20	34	35	92	2045	210.3	7.18	1.01405	1.03954	1.02436	1.02598	0.999048	0.983536	0.981082	0.987889	1.03856	0.0148881
Q99KW3	TRIO and F-actin-binding protein	Triobp	FUNCTION: May regulate actin cytoskeletal organization, cell spreading and cell contraction by directly binding and stabilizing filamentous F-actin. The localized formation of TARA and TRIO complexes coordinates the amount of F-actin present in stress fibers. May also serve as a linker protein to recruit proteins required for F-actin formation and turnover.	TRIO and F-actin-binding protein OS=Mus musculus OX=10090 GN=Triobp PE=1 SV=3	19	36	37	65	2014	223.2	8.06	0.958435	0.986906	0.954796	0.966712	1.02862	1.01231	1.00929	1.01674	0.950796	0.0132438
Q9WTM5	RuvB-like 2	Ruvbl2	FUNCTION: Possesses single-stranded DNA-stimulated ATPase and ATP-dependent DNA helicase (5' to 3') activity; hexamerization is thought to be critical for ATP hydrolysis and adjacent subunits in the ring-like structure contribute to the ATPase activity (By similarity). Component of the NuA4 histone acetyltransferase complex which is involved in transcriptional activation of select genes principal…	RuvB-like 2 OS=Mus musculus OX=10090 GN=Ruvbl2 PE=1 SV=3	48	22	22	82	463	51.1	5.64	0.992991	0.995756	0.985849	0.991532	1.0048	1.01695	1.01639	1.01272	0.979082	0.0127556
O08529	Calpain-2 catalytic subunit	Capn2	FUNCTION: Calcium-regulated non-lysosomal thiol-protease which catalyzes limited proteolysis of substrates involved in cytoskeletal remodeling and signal transduction. Proteolytically cleaves MYOC at 'Arg-226' (By similarity). Proteolytically cleaves CPEB3 following neuronal stimulation which abolishes CPEB3 translational repressor activity, leading to translation of CPEB3 target mRNAs (PubMed:22…	Calpain-2 catalytic subunit OS=Mus musculus OX=10090 GN=Capn2 PE=1 SV=4	38	23	23	75	700	79.8	4.96	1.0107	0.859823	0.902977	0.924498	1.06023	1.07493	1.04942	1.06153	0.870915	0.0394049
P47856	Glutamine--fructose-6-phosphate aminotransferase [isomerizing] 1	Gfpt1	FUNCTION: Controls the flux of glucose into the hexosamine pathway. Most likely involved in regulating the availability of precursors for N- and O-linked glycosylation of proteins. Regulates the circadian expression of clock genes ARNTL/BMAL1 and CRY1. {ECO:0000269|PubMed:23395176}.	Glutamine--fructose-6-phosphate aminotransferase [isomerizing] 1 OS=Mus musculus OX=10090 GN=Gfpt1 PE=1 SV=3	50	27	27	73	697	78.5	6.84	0.966365	0.891427	0.926127	0.927973	0.998383	1.08767	1.02858	1.03821	0.893818	0.0316181
D3YXK2	Scaffold attachment factor B1	Safb	FUNCTION: Binds to scaffold/matrix attachment region (S/MAR) DNA and forms a molecular assembly point to allow the formation of a 'transcriptosomal' complex (consisting of SR proteins and RNA polymerase II) coupling transcription and RNA processing. Can function as an estrogen receptor corepressor and can also bind to the HSP27 promoter and decrease its transcription. Can inhibit cell proliferati…	Scaffold attachment factor B1 OS=Mus musculus OX=10090 GN=Safb PE=1 SV=2	32	23	32	71	937	105	5.35	1.04361	1.08201	1.065	1.06354	0.985251	0.969166	0.948643	0.967687	1.09906	0.00335231
Q99104	Unconventional myosin-Va	Myo5a	FUNCTION: Processive actin-based motor that can move in large steps approximating the 36-nm pseudo-repeat of the actin filament. Involved in melanosome transport. Also mediates the transport of vesicles to the plasma membrane. May also be required for some polarization process involved in dendrite formation. {ECO:0000269|PubMed:22908308}.	Unconventional myosin-Va OS=Mus musculus OX=10090 GN=Myo5a PE=1 SV=2	21	34	38	58	1853	215.4	8.63	0.974517	0.983308	0.963566	0.973797	0.998246	1.02991	1.00782	1.01199	0.962257	0.0253749
Q00519	Xanthine dehydrogenase/oxidase	Xdh	FUNCTION: Key enzyme in purine degradation. Catalyzes the oxidation of hypoxanthine to xanthine. Catalyzes the oxidation of xanthine to uric acid. Contributes to the generation of reactive oxygen species. {ECO:0000250|UniProtKB:P22985}.	Xanthine dehydrogenase/oxidase OS=Mus musculus OX=10090 GN=Xdh PE=1 SV=5	28	29	30	73	1335	146.5	7.56	0.929036	0.874435	0.890443	0.897971	1.06357	1.07441	1.04997	1.06265	0.845031	0.000739442
Q8BH04	Phosphoenolpyruvate carboxykinase [GTP], mitochondrial	Pck2	FUNCTION: Catalyzes the conversion of oxaloacetate (OAA) to phosphoenolpyruvate (PEP), the rate-limiting step in the metabolic pathway that produces glucose from lactate and other precursors derived from the citric acid cycle. {ECO:0000250}.	Phosphoenolpyruvate carboxykinase [GTP], mitochondrial OS=Mus musculus OX=10090 GN=Pck2 PE=1 SV=1	43	22	22	90	640	70.5	7.28	1.08046	1.13447	1.11599	1.11031	1.03556	0.84227	0.940195	0.939341	1.18201	0.042079
Q9WUA3	ATP-dependent 6-phosphofructokinase, platelet type	Pfkp	FUNCTION: Catalyzes the phosphorylation of D-fructose 6-phosphate to fructose 1,6-bisphosphate by ATP, the first committing step of glycolysis.	ATP-dependent 6-phosphofructokinase, platelet type OS=Mus musculus OX=10090 GN=Pfkp PE=1 SV=1	32	20	23	74	784	85.4	7.11	0.861991	0.928056	0.892929	0.894326	1.06636	1.02244	1.0603	1.0497	0.851984	0.00272015
Q8BY87	Ubiquitin carboxyl-terminal hydrolase 47	Usp47	FUNCTION: Ubiquitin-specific protease that specifically deubiquitinates monoubiquitinated DNA polymerase beta (POLB), stabilizing POLB thereby playing a role in base-excision repair (BER) (By similarity). Acts as a regulator of cell growth and genome integrity. May also indirectly regulate CDC25A expression at a transcriptional level. {ECO:0000250, ECO:0000269|PubMed:19966869}.	Ubiquitin carboxyl-terminal hydrolase 47 OS=Mus musculus OX=10090 GN=Usp47 PE=1 SV=2	30	34	34	48	1376	157.4	5.11	0.922884	0.911048	0.92241	0.918781	0.976324	1.12448	1.02246	1.04109	0.882518	0.0496485
P26638	Serine--tRNA ligase, cytoplasmic	Sars1	FUNCTION: Catalyzes the attachment of serine to tRNA(Ser) in a two-step reaction: serine is first activated by ATP to form Ser-AMP and then transferred to the acceptor end of tRNA(Ser). Is probably also able to aminoacylate tRNA(Sec) with serine, to form the misacylated tRNA L-seryl-tRNA(Sec), which will be further converted into selenocysteinyl-tRNA(Sec). In the nucleus, binds to the VEGFA core …	Serine--tRNA ligase, cytoplasmic OS=Mus musculus OX=10090 GN=Sars1 PE=1 SV=3	51	23	23	108	512	58.4	6.3	0.957827	0.946299	0.954385	0.952837	1.02007	1.02883	1.02694	1.02528	0.929343	7.48605e-05
Q9CZU3	Exosome RNA helicase MTR4	Mtrex	FUNCTION: Catalyzes the ATP-dependent unwinding of RNA duplexes with a single-stranded 3' RNA extension. Central subunit of many protein complexes, namely TRAMP-like, nuclear exosome targeting (NEXT) and poly(A) tail exosome targeting (PAXT). NEXT functions as an RNA exosome cofactor that directs a subset of non-coding short-lived RNAs for exosomal degradation. NEXT is involved in surveillance an…	Exosome RNA helicase MTR4 OS=Mus musculus OX=10090 GN=Mtrex PE=1 SV=1	31	34	34	82	1040	117.6	6.4	0.998323	1.0691	1.03642	1.03461	0.964691	0.988652	0.969518	0.974287	1.06192	0.0499576
Q5XJY5	Coatomer subunit delta	Arcn1	FUNCTION: The coatomer is a cytosolic protein complex that binds to dilysine motifs and reversibly associates with Golgi non-clathrin-coated vesicles, which further mediate biosynthetic protein transport from the ER, via the Golgi up to the trans Golgi network. Coatomer complex is required for budding from Golgi membranes, and is essential for the retrograde Golgi-to-ER transport of dilysine-tagg…	Coatomer subunit delta OS=Mus musculus OX=10090 GN=Arcn1 PE=1 SV=2	46	29	29	90	511	57.2	6.21	1.0326	1.05059	1.01986	1.03435	1.00653	0.993011	0.981212	0.993584	1.04103	0.0241064
Q99MR6	Serrate RNA effector molecule homolog	Srrt	FUNCTION: Acts as a mediator between the cap-binding complex (CBC) and the primary microRNAs (miRNAs) processing machinery during cell proliferation. Contributes to the stability and delivery of capped primary miRNA transcripts to the primary miRNA processing complex containing DGCR8 and DROSHA, thereby playing a role in RNA-mediated gene silencing (RNAi) by miRNAs. Binds capped RNAs (m7GpppG-cap…	Serrate RNA effector molecule homolog OS=Mus musculus OX=10090 GN=Srrt PE=1 SV=1	36	30	30	80	875	100.4	5.97	1.01033	1.06062	1.05124	1.04073	1.00437	0.969116	0.975142	0.982876	1.05886	0.0375682
Q6KCD5	Nipped-B-like protein	Nipbl	FUNCTION: Plays an important role in the loading of the cohesin complex on to DNA (PubMed:29094699). Forms a heterodimeric complex (also known as cohesin loading complex) with MAU2/SCC4 which mediates the loading of the cohesin complex onto chromatin. Plays a role in cohesin loading at sites of DNA damage. Its recruitment to double-strand breaks (DSBs) sites occurs in a CBX3-, RNF8- and RNF168-de…	Nipped-B-like protein OS=Mus musculus OX=10090 GN=Nipbl PE=1 SV=1	14	37	37	46	2798	315.3	7.91	1.03903	1.01799	1.01904	1.02535	1.00297	0.982221	0.981522	0.988904	1.03686	0.0205855
Q922F4	Tubulin beta-6 chain	Tubb6	FUNCTION: Tubulin is the major constituent of microtubules. It binds two moles of GTP, one at an exchangeable site on the beta chain and one at a non-exchangeable site on the alpha chain. {ECO:0000250|UniProtKB:P02557}.	Tubulin beta-6 chain OS=Mus musculus OX=10090 GN=Tubb6 PE=1 SV=1	50	7	19	235	447	50.1	4.89	0.977334	0.883989	0.941271	0.934198	1.07266	1.03619	1.00898	1.03928	0.898891	0.032927
O08784	Treacle protein	Tcof1	FUNCTION: Nucleolar protein that acts as a regulator of RNA polymerase I by connecting RNA polymerase I with enzymes responsible for ribosomal processing and modification. Required for neural crest specification: following monoubiquitination by the BCR(KBTBD8) complex, associates with NOLC1 and acts as a platform to connect RNA polymerase I with enzymes responsible for ribosomal processing and mo…	Treacle protein OS=Mus musculus OX=10090 GN=Tcof1 PE=1 SV=1	26	33	33	50	1320	134.9	9.35	1.07289	1.04783	1.03968	1.05347	1.01496	0.934965	0.956439	0.968789	1.08741	0.0308359
Q8BMS1	Trifunctional enzyme subunit alpha, mitochondrial	Hadha	FUNCTION: Mitochondrial trifunctional enzyme catalyzes the last three of the four reactions of the mitochondrial beta-oxidation pathway. The mitochondrial beta-oxidation pathway is the major energy-producing process in tissues and is performed through four consecutive reactions breaking down fatty acids into acetyl-CoA. Among the enzymes involved in this pathway, the trifunctional enzyme exhibits…	Trifunctional enzyme subunit alpha, mitochondrial OS=Mus musculus OX=10090 GN=Hadha PE=1 SV=1	43	28	28	85	763	82.6	9.14	1.01621	1.04591	1.01717	1.02643	0.990585	0.973554	0.979946	0.981362	1.04592	0.0146075
P24527	Leukotriene A-4 hydrolase	Lta4h	FUNCTION: Epoxide hydrolase that catalyzes the final step in the biosynthesis of the proinflammatory mediator leukotriene B4. Has also aminopeptidase activity. {ECO:0000269|PubMed:9287304}.	Leukotriene A-4 hydrolase OS=Mus musculus OX=10090 GN=Lta4h PE=1 SV=4	45	28	28	76	611	69	6.42	0.952014	0.89735	0.909727	0.919697	1.06571	1.03776	1.05218	1.05188	0.874333	0.00199335
P12382	ATP-dependent 6-phosphofructokinase, liver type	Pfkl	FUNCTION: Catalyzes the phosphorylation of D-fructose 6-phosphate to fructose 1,6-bisphosphate by ATP, the first committing step of glycolysis (By similarity). Negatively regulates the phagocyte oxidative burst in response to bacterial infection by controlling cellular NADPH biosynthesis and NADPH oxidase-derived reactive oxygen species. Upon macrophage activation, drives the metabolic switch tow…	ATP-dependent 6-phosphofructokinase, liver type OS=Mus musculus OX=10090 GN=Pfkl PE=1 SV=4	29	17	22	114	780	85.3	7.17	0.887492	0.897381	0.926661	0.903845	1.09607	0.984184	1.03758	1.03928	0.869684	0.0169762
Q9Z204	Heterogeneous nuclear ribonucleoproteins C1/C2	Hnrnpc	FUNCTION: Binds pre-mRNA and nucleates the assembly of 40S hnRNP particles. Interacts with poly-U tracts in the 3'-UTR or 5'-UTR of mRNA and modulates the stability and the level of translation of bound mRNA molecules. Single HNRNPC tetramers bind 230-240 nucleotides. Trimers of HNRNPC tetramers bind 700 nucleotides. May play a role in the early steps of spliceosome assembly and pre-mRNA splicing…	Heterogeneous nuclear ribonucleoproteins C1/C2 OS=Mus musculus OX=10090 GN=Hnrnpc PE=1 SV=1	46	17	19	110	313	34.4	5.05	1.03099	1.06443	1.02569	1.04037	0.969602	0.973662	0.970909	0.971391	1.07101	0.00480248
Q569Z6	Thyroid hormone receptor-associated protein 3	Thrap3	FUNCTION: Involved in pre-mRNA splicing. Remains associated with spliced mRNA after splicing which probably involves interactions with the exon junction complex (EJC). Can trigger mRNA decay which seems to be independent of nonsense-mediated decay involving premature stop codons (PTC) recognition. May be involved in nuclear mRNA decay. Involved in regulation of signal-induced alternative splicing…	Thyroid hormone receptor-associated protein 3 OS=Mus musculus OX=10090 GN=Thrap3 PE=1 SV=1	28	27	28	67	951	108.1	10.17	1.01822	1.08961	1.07274	1.06019	0.989781	0.956748	0.972561	0.97303	1.08958	0.0208432
Q91VD9	NADH-ubiquinone oxidoreductase 75 kDa subunit, mitochondrial	Ndufs1	FUNCTION: Core subunit of the mitochondrial membrane respiratory chain NADH dehydrogenase (Complex I) that is believed to belong to the minimal assembly required for catalysis. Complex I functions in the transfer of electrons from NADH to the respiratory chain. The immediate electron acceptor for the enzyme is believed to be ubiquinone (By similarity). This is the largest subunit of complex I and…	NADH-ubiquinone oxidoreductase 75 kDa subunit, mitochondrial OS=Mus musculus OX=10090 GN=Ndufs1 PE=1 SV=2	47	28	28	58	727	79.7	5.72	1.12167	1.11122	1.11056	1.11448	0.907206	0.964311	0.937265	0.936261	1.19036	0.00045534
Q8CGY8	UDP-N-acetylglucosamine--peptide N-acetylglucosaminyltransferase 110 kDa subunit	Ogt	FUNCTION: Catalyzes the transfer of a single N-acetylglucosamine from UDP-GlcNAc to a serine or threonine residue in cytoplasmic and nuclear proteins resulting in their modification with a beta-linked N-acetylglucosamine (O-GlcNAc) (PubMed:29465778). Glycosylates a large and diverse number of proteins including histone H2B, AKT1, EZH2, PFKL, KMT2E/MLL5, MAPT/TAU and HCFC1. Can regulate their cell…	UDP-N-acetylglucosamine--peptide N-acetylglucosaminyltransferase 110 kDa subunit OS=Mus musculus OX=10090 GN=Ogt PE=1 SV=2	34	29	29	65	1046	116.9	6.7	1.03347	1.02507	1.03207	1.0302	0.94877	1.00689	0.978524	0.978062	1.05331	0.0372682
Q9D8W5	26S proteasome non-ATPase regulatory subunit 12	Psmd12	FUNCTION: Component of the 26S proteasome, a multiprotein complex involved in the ATP-dependent degradation of ubiquitinated proteins. This complex plays a key role in the maintenance of protein homeostasis by removing misfolded or damaged proteins, which could impair cellular functions, and by removing proteins whose functions are no longer required. Therefore, the proteasome participates in num…	26S proteasome non-ATPase regulatory subunit 12 OS=Mus musculus OX=10090 GN=Psmd12 PE=1 SV=4	44	22	22	89	456	52.9	7.06	0.938457	0.926803	0.943169	0.936143	1.03562	1.05104	1.04657	1.04441	0.896336	8.47698e-05
P63101	14-3-3 protein zeta/delta	Ywhaz	FUNCTION: Adapter protein implicated in the regulation of a large spectrum of both general and specialized signaling pathways. Binds to a large number of partners, usually by recognition of a phosphoserine or phosphothreonine motif. Binding generally results in the modulation of the activity of the binding partner. Induces ARHGEF7 activity on RAC1 as well as lamellipodia and membrane ruffle forma…	14-3-3 protein zeta/delta OS=Mus musculus OX=10090 GN=Ywhaz PE=1 SV=1	72	13	18	180	245	27.8	4.79	0.933137	0.920124	0.908852	0.920704	1.02326	1.06463	1.06615	1.05134	0.87574	0.00114097
Q76MZ3	Serine/threonine-protein phosphatase 2A 65 kDa regulatory subunit A alpha isoform	Ppp2r1a	FUNCTION: The PR65 subunit of protein phosphatase 2A serves as a scaffolding molecule to coordinate the assembly of the catalytic subunit and a variable regulatory B subunit (PubMed:10100624). Upon interaction with GNA12 promotes dephosphorylation of microtubule associated protein TAU/MAPT (By similarity). Required for proper chromosome segregation and for centromeric localization of SGO1 in mito…	Serine/threonine-protein phosphatase 2A 65 kDa regulatory subunit A alpha isoform OS=Mus musculus OX=10090 GN=Ppp2r1a PE=1 SV=3	39	16	21	123	589	65.3	5.11	0.987082	0.917799	0.957869	0.95425	1.00687	1.05009	1.0362	1.03105	0.925509	0.0319948
Q61598	Rab GDP dissociation inhibitor beta	Gdi2	FUNCTION: Regulates the GDP/GTP exchange reaction of most Rab proteins by inhibiting the dissociation of GDP from them, and the subsequent binding of GTP to them.	Rab GDP dissociation inhibitor beta OS=Mus musculus OX=10090 GN=Gdi2 PE=1 SV=1	57	17	23	81	445	50.5	6.25	0.931679	0.869913	0.882804	0.894799	1.00407	1.12415	1.06972	1.06598	0.839415	0.012299
P61979	Heterogeneous nuclear ribonucleoprotein K	Hnrnpk	FUNCTION: One of the major pre-mRNA-binding proteins. Binds tenaciously to poly(C) sequences. Likely to play a role in the nuclear metabolism of hnRNAs, particularly for pre-mRNAs that contain cytidine-rich sequences. Can also bind poly(C) single-stranded DNA. Plays an important role in p53/TP53 response to DNA damage, acting at the level of both transcription activation and repression. When sumo…	Heterogeneous nuclear ribonucleoprotein K OS=Mus musculus OX=10090 GN=Hnrnpk PE=1 SV=1	54	21	21	140	463	50.9	5.54	1.05229	1.07574	1.04648	1.05817	0.967269	0.984447	0.957769	0.969829	1.09109	0.00174235
P17156	Heat shock-related 70 kDa protein 2	Hspa2	FUNCTION: Molecular chaperone implicated in a wide variety of cellular processes, including protection of the proteome from stress, folding and transport of newly synthesized polypeptides, activation of proteolysis of misfolded proteins and the formation and dissociation of protein complexes. Plays a pivotal role in the protein quality control system, ensuring the correct folding of proteins, the…	Heat shock-related 70 kDa protein 2 OS=Mus musculus OX=10090 GN=Hspa2 PE=1 SV=2	39	9	24	195	633	69.6	5.67	0.948985	0.929504	0.938663	0.939051	1.08394	0.976528	1.04041	1.03363	0.908502	0.0405847
Q8K4L3	Supervillin	Svil	FUNCTION: [Isoform 1]: Forms a high-affinity link between the actin cytoskeleton and the membrane. Is among the first costameric proteins to assemble during myogenesis and it contributes to myogenic membrane structure and differentiation. Appears to be involved in myosin II assembly. May modulate myosin II regulation through MLCK during cell spreading, an initial step in cell migration. May play …	Supervillin OS=Mus musculus OX=10090 GN=Svil PE=1 SV=1	19	30	30	39	2170	243	6.87	1.00034	1.03152	1.0264	1.01942	0.973171	0.971572	0.98613	0.976958	1.04347	0.0165451
Q9DBJ1	Phosphoglycerate mutase 1	Pgam1	FUNCTION: Interconversion of 3- and 2-phosphoglycerate with 2,3-bisphosphoglycerate as the primer of the reaction. Can also catalyze the reaction of EC 5.4.2.4 (synthase), but with a reduced activity.	Phosphoglycerate mutase 1 OS=Mus musculus OX=10090 GN=Pgam1 PE=1 SV=3	63	16	16	109	254	28.8	7.18	0.96552	0.820471	0.890432	0.892141	1.12732	1.03088	1.01284	1.05701	0.84402	0.0398769
Q3UPF5	Zinc finger CCCH-type antiviral protein 1	Zc3hav1	FUNCTION: Antiviral protein which inhibits the replication of viruses by recruiting the cellular RNA degradation machineries to degrade the viral mRNAs. Binds to a ZAP-responsive element (ZRE) present in the target viral mRNA, recruits cellular poly(A)-specific ribonuclease PARN to remove the poly(A) tail, and the 3'-5' exoribonuclease complex exosome to degrade the RNA body from the 3'-end. It a…	Zinc finger CCCH-type antiviral protein 1 OS=Mus musculus OX=10090 GN=Zc3hav1 PE=1 SV=1	31	27	27	63	946	106.6	8.27	1.06209	1.07935	1.04458	1.06201	0.93581	1.00007	0.971362	0.969079	1.09589	0.011696
Q9JHS4	ATP-dependent Clp protease ATP-binding subunit clpX-like, mitochondrial	Clpx	FUNCTION: ATP-dependent specificity component of the Clp protease complex. Hydrolyzes ATP. Targets specific substrates for degradation by the Clp complex. Can perform chaperone functions in the absence of CLPP. Enhances the DNA-binding activity of TFAM and is required for maintaining a normal mitochondrial nucleoid structure (PubMed:10347188). ATP-dependent unfoldase that stimulates the incorpora…	ATP-dependent Clp protease ATP-binding subunit clpX-like, mitochondrial OS=Mus musculus OX=10090 GN=Clpx PE=1 SV=2	46	27	27	55	634	69.2	7.71	1.04981	1.05504	1.03038	1.04508	0.954417	1.00611	0.967635	0.976054	1.07072	0.0160331
Q6A4J8	Ubiquitin carboxyl-terminal hydrolase 7	Usp7	FUNCTION: Hydrolase that deubiquitinates target proteins such as FOXO4, p53/TP53, MDM2, ERCC6, DNMT1, UHRF1, PTEN, KMT2E and DAXX (PubMed:21268065, PubMed:14719112, PubMed:19946331). Together with DAXX, prevents MDM2 self-ubiquitination and enhances the E3 ligase activity of MDM2 towards p53/TP53, thereby promoting p53/TP53 ubiquitination and proteasomal degradation. Deubiquitinates p53/TP53, pre…	Ubiquitin carboxyl-terminal hydrolase 7 OS=Mus musculus OX=10090 GN=Usp7 PE=1 SV=1	32	34	34	66	1103	128.4	5.5	1.01234	1.02476	1.02456	1.02055	0.97145	0.973981	0.997216	0.980882	1.04044	0.01239
P59328	WD repeat and HMG-box DNA-binding protein 1	Wdhd1	FUNCTION: Acts as a replication initiation factor that brings together the MCM2-7 helicase and the DNA polymerase alpha/primase complex in order to initiate DNA replication. {ECO:0000250}.	WD repeat and HMG-box DNA-binding protein 1 OS=Mus musculus OX=10090 GN=Wdhd1 PE=1 SV=2	28	28	28	49	1117	124.2	5.63	1.04807	1.03466	1.03848	1.0404	0.96	1.01196	0.96381	0.97859	1.06316	0.0228489
Q9WV80	Sorting nexin-1	Snx1	FUNCTION: Involved in several stages of intracellular trafficking. Interacts with membranes containing phosphatidylinositol 3-phosphate (PtdIns(3P)) or phosphatidylinositol 3,5-bisphosphate (PtdIns(3,5)P2). Acts in part as component of the retromer membrane-deforming SNX-BAR subcomplex. The SNX-BAR retromer mediates retrograde transport of cargo proteins from endosomes to the trans-Golgi network …	Sorting nexin-1 OS=Mus musculus OX=10090 GN=Snx1 PE=1 SV=1	41	19	21	55	522	58.9	5.22	0.997137	0.920111	0.923756	0.947001	1.06234	1.01613	1.0361	1.03819	0.912167	0.0326858
Q9DBR1	5'-3' exoribonuclease 2	Xrn2	FUNCTION: Possesses 5'->3' exoribonuclease activity. May promote the termination of transcription by RNA polymerase II. During transcription termination, cleavage at the polyadenylation site liberates a 5' fragment which is subsequently processed to form the mature mRNA and a 3' fragment which remains attached to the elongating polymerase. The processive degradation of this 3' fragment by this pr…	5'-3' exoribonuclease 2 OS=Mus musculus OX=10090 GN=Xrn2 PE=1 SV=1	30	27	27	69	951	108.6	7.59	1.04407	1.03586	1.02883	1.03625	0.997304	0.981634	0.969575	0.982837	1.05435	0.00430441
P40124	Adenylyl cyclase-associated protein 1	Cap1	FUNCTION: Directly regulates filament dynamics and has been implicated in a number of complex developmental and morphological processes, including mRNA localization and the establishment of cell polarity. {ECO:0000250}.	Adenylyl cyclase-associated protein 1 OS=Mus musculus OX=10090 GN=Cap1 PE=1 SV=4	47	20	20	69	474	51.5	7.52	0.946513	0.884282	0.935651	0.922149	0.994286	1.09473	1.05339	1.04747	0.880361	0.0229395
P58774	Tropomyosin beta chain	Tpm2	FUNCTION: Binds to actin filaments in muscle and non-muscle cells. Plays a central role, in association with the troponin complex, in the calcium dependent regulation of vertebrate striated muscle contraction. Smooth muscle contraction is regulated by interaction with caldesmon. In non-muscle cells is implicated in stabilizing cytoskeleton actin filaments. The non-muscle isoform may have a role i…	Tropomyosin beta chain OS=Mus musculus OX=10090 GN=Tpm2 PE=1 SV=1	62	13	25	79	284	32.8	4.7	0.908321	0.955794	0.922649	0.928921	1.02945	1.1204	1.09179	1.08055	0.859676	0.00747376
Q921H8	3-ketoacyl-CoA thiolase A, peroxisomal	Acaa1a		3-ketoacyl-CoA thiolase A, peroxisomal OS=Mus musculus OX=10090 GN=Acaa1a PE=1 SV=1	54	14	14	43	424	43.9	8.44	1.12869	1.10138	1.11619	1.11542	0.903214	0.966932	0.938582	0.936243	1.19138	0.000866973
Q8C129	Leucyl-cystinyl aminopeptidase	Lnpep	FUNCTION: Release of an N-terminal amino acid, cleave before cysteine, leucine as well as other amino acids. Degrades peptide hormones such as oxytocin, vasopressin and angiotensin III, and plays a role in maintaining homeostasis during pregnancy. May be involved in the inactivation of neuronal peptides in the brain. Cleaves Met-enkephalin and dynorphin. Binds angiotensin IV and may be the angiot…	Leucyl-cystinyl aminopeptidase OS=Mus musculus OX=10090 GN=Lnpep PE=1 SV=1	22	20	20	56	1025	117.2	5.96	1.01249	1.03062	1.04398	1.02903	0.971772	0.97378	0.993983	0.979845	1.0502	0.0130985
Q9QUJ7	Long-chain-fatty-acid--CoA ligase 4	Acsl4	FUNCTION: Catalyzes the conversion of long-chain fatty acids to their active form acyl-CoA for both synthesis of cellular lipids, and degradation via beta-oxidation. Preferentially activates arachidonate and eicosapentaenoate as substrates. Preferentially activates 8,9-EET > 14,15-EET > 5,6-EET > 11,12-EET. Modulates glucose-stimulated insulin secretion by regulating the levels of unesterified EE…	Long-chain-fatty-acid--CoA ligase 4 OS=Mus musculus OX=10090 GN=Acsl4 PE=1 SV=2	40	24	24	76	711	79	8.28	1.03308	1.04426	1.03495	1.03743	1.00965	0.950726	0.985992	0.982123	1.05631	0.0339702
P70698	CTP synthase 1	Ctps1	FUNCTION: This enzyme is involved in the de novo synthesis of CTP, a precursor of DNA, RNA and phospholipids. Catalyzes the ATP-dependent amination of UTP to CTP with either L-glutamine or ammonia as a source of nitrogen. This enzyme and its product, CTP, play a crucial role in the proliferation of activated lymphocytes and therefore in immunity. {ECO:0000250|UniProtKB:P17812}.	CTP synthase 1 OS=Mus musculus OX=10090 GN=Ctps1 PE=1 SV=2	43	23	24	74	591	66.6	6.58	0.972171	0.88251	0.890874	0.915185	1.0377	1.11532	1.02662	1.05988	0.863476	0.0223236
Q99KC8	von Willebrand factor A domain-containing protein 5A	Vwa5a	FUNCTION: May play a role in tumorigenesis as a tumor suppressor. Altered expression of this protein and disruption of the molecular pathway it is involved in may contribute directly to or modify tumorigenesis (By similarity). {ECO:0000250}.	von Willebrand factor A domain-containing protein 5A OS=Mus musculus OX=10090 GN=Vwa5a PE=1 SV=2	35	23	23	58	793	87.1	6.58	0.944562	0.940636	0.92992	0.938373	1.09026	1.02224	1.02493	1.04581	0.897271	0.00903802
Q8CI94	Glycogen phosphorylase, brain form	Pygb	FUNCTION: Glycogen phosphorylase that regulates glycogen mobilization. Phosphorylase is an important allosteric enzyme in carbohydrate metabolism. Enzymes from different sources differ in their regulatory mechanisms and in their natural substrates. However, all known phosphorylases share catalytic and structural properties. {ECO:0000250|UniProtKB:P11216}.	Glycogen phosphorylase, brain form OS=Mus musculus OX=10090 GN=Pygb PE=1 SV=3	34	21	26	69	843	96.7	6.73	0.955165	0.880814	0.925394	0.920458	1.0735	1.03334	1.04732	1.05139	0.87547	0.0059987
Q99PU8	ATP-dependent RNA helicase DHX30	Dhx30	FUNCTION: RNA-dependent helicase (PubMed:25219788). Plays an important role in the assembly of the mitochondrial large ribosomal subunit (By similarity). Required for optimal function of the zinc-finger antiviral protein ZC3HAV1 (By similarity). Associates with mitochondrial DNA (By similarity). Involved in nervous system development and differentiation through its involvement in the up-regulatio…	ATP-dependent RNA helicase DHX30 OS=Mus musculus OX=10090 GN=Dhx30 PE=1 SV=1	27	29	29	56	1217	136.6	8.75	1.00314	1.03893	1.03128	1.02445	0.960035	0.976317	0.994562	0.976971	1.0486	0.0323723
P35601	Replication factor C subunit 1	Rfc1	FUNCTION: The elongation of primed DNA templates by DNA polymerase delta and epsilon requires the action of the accessory proteins PCNA and activator 1. This subunit binds to the primer-template junction.	Replication factor C subunit 1 OS=Mus musculus OX=10090 GN=Rfc1 PE=1 SV=2	25	25	25	49	1131	125.9	9.33	1.00789	1.03922	1.0318	1.0263	0.992242	0.982808	0.985682	0.986911	1.03992	0.016175
Q80X82	Symplekin	Sympk	FUNCTION: Scaffold protein that functions as a component of a multimolecular complex involved in histone mRNA 3'-end processing. Specific component of the tight junction (TJ) plaque, but might not be an exclusively junctional component. May have a house-keeping rule. Is involved in pre-mRNA polyadenylation. Enhances SSU72 phosphatase activity (By similarity). {ECO:0000250}.	Symplekin OS=Mus musculus OX=10090 GN=Sympk PE=1 SV=2	23	29	29	58	1288	142.5	6.05	1.00032	1.02637	1.02551	1.0174	0.976292	0.989463	0.990819	0.985524	1.03235	0.0305028
Q9ESZ8	General transcription factor II-I	Gtf2i	FUNCTION: Interacts with the basal transcription machinery by coordinating the formation of a multiprotein complex at the C-FOS promoter, and linking specific signal responsive activator complexes. Promotes the formation of stable high-order complexes of SRF and PHOX1 and interacts cooperatively with PHOX1 to promote serum-inducible transcription of a reporter gene deriven by the C-FOS serum resp…	General transcription factor II-I OS=Mus musculus OX=10090 GN=Gtf2i PE=1 SV=3	27	27	27	64	998	112.2	6.55	1.08617	1.07612	1.08568	1.08266	0.929243	0.988009	0.937942	0.951731	1.13756	0.00214754
P68254	14-3-3 protein theta	Ywhaq	FUNCTION: Adapter protein implicated in the regulation of a large spectrum of both general and specialized signaling pathways. Binds to a large number of partners, usually by recognition of a phosphoserine or phosphothreonine motif. Binding generally results in the modulation of the activity of the binding partner. Negatively regulates the kinase activity of PDPK1 (By similarity). {ECO:0000250}.	14-3-3 protein theta OS=Mus musculus OX=10090 GN=Ywhaq PE=1 SV=1	60	11	17	133	245	27.8	4.78	0.972065	0.911304	0.941618	0.941662	1.05668	1.07298	1.03016	1.05327	0.894034	0.00658402
Q6Y7W8	GRB10-interacting GYF protein 2	Gigyf2	FUNCTION: Key component of the 4EHP-GYF2 complex, a multiprotein complex that acts as a repressor of translation initiation (PubMed:26763119). In 4EHP-GYF2 the complex, acts as a factor that bridges EIF4E2 to ZFP36/TTP, linking translation repression with mRNA decay (PubMed:26763119). May act cooperatively with GRB10 to regulate tyrosine kinase receptor signaling, including IGF1 and insulin recep…	GRB10-interacting GYF protein 2 OS=Mus musculus OX=10090 GN=Gigyf2 PE=1 SV=2	23	27	28	49	1291	149.1	5.57	1.0084	1.02461	1.02503	1.01935	0.994619	0.990659	0.977588	0.987622	1.03212	0.0134576
Q9DBG7	Signal recognition particle receptor subunit alpha	Srpra	FUNCTION: Component of the SRP (signal recognition particle) receptor. Ensures, in conjunction with the signal recognition particle, the correct targeting of the nascent secretory proteins to the endoplasmic reticulum membrane system (By similarity). {ECO:0000250}.	Signal recognition particle receptor subunit alpha OS=Mus musculus OX=10090 GN=Srpra PE=1 SV=1	38	24	24	71	636	69.6	8.95	1.01933	1.04266	1.02799	1.02999	0.993525	0.941958	0.992364	0.975949	1.05537	0.0419217
Q6PDH0	Pleckstrin homology-like domain family B member 1	Phldb1		Pleckstrin homology-like domain family B member 1 OS=Mus musculus OX=10090 GN=Phldb1 PE=1 SV=1	26	29	29	44	1371	150	8.87	0.943898	0.965565	0.970952	0.960139	0.98999	1.02812	1.02334	1.01382	0.947052	0.0211119
P32067	Lupus La protein homolog	Ssb	FUNCTION: Binds to the 3' poly(U) terminus of nascent RNA polymerase III transcripts, protecting them from exonuclease digestion and facilitating their folding and maturation.	Lupus La protein homolog OS=Mus musculus OX=10090 GN=Ssb PE=1 SV=1	46	24	24	89	415	47.7	9.77	1.03528	1.05236	1.02225	1.03663	0.957136	0.992223	0.981812	0.977057	1.06098	0.0117913
Q9R1P4	Proteasome subunit alpha type-1	Psma1	FUNCTION: Component of the 20S core proteasome complex involved in the proteolytic degradation of most intracellular proteins. This complex plays numerous essential roles within the cell by associating with different regulatory particles. Associated with two 19S regulatory particles, forms the 26S proteasome and thus participates in the ATP-dependent degradation of ubiquitinated proteins. The 26S…	Proteasome subunit alpha type-1 OS=Mus musculus OX=10090 GN=Psma1 PE=1 SV=1	58	16	16	67	263	29.5	6.46	0.986223	0.958302	0.975948	0.973491	1.01682	1.01934	1.01352	1.01656	0.957632	0.00663628
P62702	40S ribosomal protein S4, X isoform	Rps4x		40S ribosomal protein S4, X isoform OS=Mus musculus OX=10090 GN=Rps4x PE=1 SV=2	55	16	16	195	263	29.6	10.15	1.0462	1.06178	1.02942	1.0458	0.985347	1.00966	0.932521	0.975844	1.07169	0.0467551
Q9R190	Metastasis-associated protein MTA2	Mta2	FUNCTION: May be involved in the regulation of gene expression as repressor and activator. The repression might be related to covalent modification of histone proteins.	Metastasis-associated protein MTA2 OS=Mus musculus OX=10090 GN=Mta2 PE=1 SV=1	44	24	28	63	668	75	9.67	1.0629	1.06113	1.05269	1.05891	0.971478	0.95869	0.945242	0.95847	1.10479	0.000255587
O35350	Calpain-1 catalytic subunit	Capn1	FUNCTION: Calcium-regulated non-lysosomal thiol-protease which catalyzes limited proteolysis of substrates involved in cytoskeletal remodeling and signal transduction. {ECO:0000250|UniProtKB:P07384}.	Calpain-1 catalytic subunit OS=Mus musculus OX=10090 GN=Capn1 PE=1 SV=1	33	21	21	63	713	82.1	5.87	0.954703	0.942118	0.960928	0.952583	1.035	1.00107	1.02256	1.01954	0.934326	0.00413223
Q9JIX8	Apoptotic chromatin condensation inducer in the nucleus	Acin1	FUNCTION: Auxiliary component of the splicing-dependent multiprotein exon junction complex (EJC) deposited at splice junction on mRNAs. The EJC is a dynamic structure consisting of core proteins and several peripheral nuclear and cytoplasmic associated factors that join the complex only transiently either during EJC assembly or during subsequent mRNA metabolism. Component of the ASAP complexes wh…	Apoptotic chromatin condensation inducer in the nucleus OS=Mus musculus OX=10090 GN=Acin1 PE=1 SV=3	19	24	25	53	1338	150.6	5.91	1.01711	1.06558	1.06802	1.05023	0.949169	0.978441	0.965573	0.964394	1.08901	0.00994916
Q8VD04	GRIP1-associated protein 1	Gripap1	FUNCTION: Regulates the endosomal recycling back to the neuronal plasma membrane, possibly by connecting early and late recycling endosomal domains and promoting segregation of recycling endosomes from early endosomal membranes. Involved in the localization of recycling endosomes to dendritic spines, thereby playing a role in the maintenance of dendritic spine morphology. Required for the activit…	GRIP1-associated protein 1 OS=Mus musculus OX=10090 GN=Gripap1 PE=1 SV=1	38	24	24	34	806	92.7	5.25	0.953863	0.979939	0.979546	0.971116	1.01143	1.01472	1.00209	1.00941	0.962062	0.015282
Q5H8C4	Vacuolar protein sorting-associated protein 13A	Vps13a	FUNCTION: Required for the formation or stabilization of ER-mitochondria contact sites which enable transfer of lipids between the ER and mitochondria (By similarity). Negatively regulates lipid droplet size and motility (By similarity). Required for efficient lysosomal protein degradation (By similarity). {ECO:0000250|UniProtKB:Q96RL7}.	Vacuolar protein sorting-associated protein 13A OS=Mus musculus OX=10090 GN=Vps13a PE=1 SV=1	10	28	29	41	3166	359.2	6.19	1.0245	1.06635	1.06942	1.05343	0.993979	0.930227	0.991709	0.971972	1.0838	0.0327544
Q61937	Nucleophosmin	Npm1	FUNCTION: Involved in diverse cellular processes such as ribosome biogenesis, centrosome duplication, protein chaperoning, histone assembly, cell proliferation, and regulation of tumor suppressors p53/TP53 and ARF. Binds ribosome presumably to drive ribosome nuclear export. Associated with nucleolar ribonucleoprotein structures and bind single-stranded nucleic acids. Acts as a chaperonin for the …	Nucleophosmin OS=Mus musculus OX=10090 GN=Npm1 PE=1 SV=1	45	14	14	113	292	32.5	4.77	1.11203	1.08053	1.02808	1.07355	0.918217	0.979572	0.967069	0.954953	1.12419	0.0183319
Q8BVY0	Ribosomal L1 domain-containing protein 1	Rsl1d1	FUNCTION: Regulates cellular senescence through inhibition of PTEN translation. Acts as a pro-apoptotic regulator in response to DNA damage. {ECO:0000250|UniProtKB:O76021}.	Ribosomal L1 domain-containing protein 1 OS=Mus musculus OX=10090 GN=Rsl1d1 PE=1 SV=1	49	19	19	52	452	50.4	9.98	1.03124	1.01713	1.02891	1.02576	1.0053	0.978914	0.962586	0.982266	1.04428	0.0299957
Q9Z2I0	Mitochondrial proton/calcium exchanger protein	Letm1	FUNCTION: Mitochondrial proton/calcium antiporter that mediates proton-dependent calcium efflux from mitochondrion (PubMed:27669901). Crucial for the maintenance of mitochondrial tubular networks and for the assembly of the supercomplexes of the respiratory chain (By similarity). Required for the maintenance of the tubular shape and cristae organization (By similarity). In contrast to SLC8B1/NCLX…	Mitochondrial proton/calcium exchanger protein OS=Mus musculus OX=10090 GN=Letm1 PE=1 SV=1	33	22	22	65	738	82.9	6.52	0.957194	0.976519	0.994948	0.976221	1.04084	1.00352	1.01434	1.01957	0.957486	0.0494088
Q8CI11	Guanine nucleotide-binding protein-like 3	Gnl3	FUNCTION: May be required to maintain the proliferative capacity of stem cells (By similarity). Stabilizes MDM2 by preventing its ubiquitination, and hence proteasomal degradation. {ECO:0000250, ECO:0000269|PubMed:21132010}.	Guanine nucleotide-binding protein-like 3 OS=Mus musculus OX=10090 GN=Gnl3 PE=1 SV=2	45	22	22	50	538	60.7	9.11	1.0327	1.08056	1.083	1.06542	0.914674	0.991428	0.945832	0.950645	1.12073	0.014258
P51881	ADP/ATP translocase 2	Slc25a5	FUNCTION: Catalyzes the exchange of cytoplasmic ADP with mitochondrial ATP across the mitochondrial inner membrane. As part of the mitotic spindle-associated MMXD complex it may play a role in chromosome segregation (By similarity). {ECO:0000250}.	ADP/ATP translocase 2 OS=Mus musculus OX=10090 GN=Slc25a5 PE=1 SV=3	47	8	17	197	298	32.9	9.73	1.0612	1.14951	1.10673	1.10581	0.942865	0.944806	0.949692	0.945788	1.16919	0.00332899
Q9D2Y4	Mixed lineage kinase domain-like protein	Mlkl	FUNCTION: Pseudokinase that plays a key role in TNF-induced necroptosis, a programmed cell death process. Activated following phosphorylation by RIPK3, leading to homotrimerization, localization to the plasma membrane and execution of programmed necrosis characterized by calcium influx and plasma membrane damage. Does not have protein kinase activity (PubMed:23835476, PubMed:24012422, PubMed:2401…	Mixed lineage kinase domain-like protein OS=Mus musculus OX=10090 GN=Mlkl PE=1 SV=1	45	24	24	68	472	54.3	8.25	0.938401	0.886656	0.899306	0.908121	1.02509	1.0885	1.04209	1.0519	0.863318	0.00422812
Q8C1A5	Thimet oligopeptidase	Thop1	FUNCTION: Involved in the metabolism of neuropeptides under 20 amino acid residues long. Involved in cytoplasmic peptide degradation. Able to degrade the amyloid-beta precursor protein and generate amyloidogenic fragments (By similarity). {ECO:0000250}.	Thimet oligopeptidase OS=Mus musculus OX=10090 GN=Thop1 PE=1 SV=1	41	27	27	58	687	78	6.06	0.963763	0.93524	0.957633	0.952212	1.02646	1.01289	1.04125	1.02687	0.927296	0.00332021
Q8BRF7	Sec1 family domain-containing protein 1	Scfd1	FUNCTION: Plays a role in SNARE-pin assembly and Golgi-to-ER retrograde transport via its interaction with COG4. Involved in vesicular transport between the endoplasmic reticulum and the Golgi (By similarity). {ECO:0000250}.	Sec1 family domain-containing protein 1 OS=Mus musculus OX=10090 GN=Scfd1 PE=1 SV=1	34	16	16	39	639	72.3	6.38	1.04579	1.05733	1.01952	1.04088	0.999145	0.965759	0.967935	0.977613	1.06472	0.0152041
Q5SXY1	Cytospin-B	Specc1		Cytospin-B OS=Mus musculus OX=10090 GN=Specc1 PE=1 SV=2	31	26	26	40	1067	118	6.64	1.03618	1.02295	1.01406	1.0244	1.00702	0.972699	0.981652	0.987124	1.03776	0.0371181
P18760	Cofilin-1	Cfl1	FUNCTION: Binds to F-actin and exhibits pH-sensitive F-actin depolymerizing activity (PubMed:11809832). Regulates actin cytoskeleton dynamics. Important for normal progress through mitosis and normal cytokinesis. Plays a role in the regulation of cell morphology and cytoskeletal organization. Required for the up-regulation of atypical chemokine receptor ACKR2 from endosomal compartment to cell me…	Cofilin-1 OS=Mus musculus OX=10090 GN=Cfl1 PE=1 SV=3	73	15	17	117	166	18.5	8.09	0.989638	0.878995	0.891549	0.920061	1.0416	1.11313	1.02614	1.06029	0.867746	0.0334532
P52431	DNA polymerase delta catalytic subunit	Pold1	FUNCTION: As the catalytic component of the trimeric (Pol-delta3 complex) and tetrameric DNA polymerase delta complexes (Pol-delta4 complex), plays a crucial role in high fidelity genome replication, including in lagging strand synthesis, and repair. Exhibits both DNA polymerase and 3'- to 5'-exonuclease activities. Requires the presence of accessory proteins POLD2, POLD3 and POLD4 for full activ…	DNA polymerase delta catalytic subunit OS=Mus musculus OX=10090 GN=Pold1 PE=1 SV=2	27	30	30	66	1105	123.7	7.61	1.04592	1.06877	1.059	1.0579	0.961978	0.977044	0.948325	0.962449	1.09917	0.000845513
Q6NZF1	Zinc finger CCCH domain-containing protein 11A	Zc3h11a	FUNCTION: Involved in nuclear mRNA export; probably mediated by association with the TREX complex. {ECO:0000250}.	Zinc finger CCCH domain-containing protein 11A OS=Mus musculus OX=10090 GN=Zc3h11a PE=1 SV=1	37	23	23	45	792	86.4	8.13	1.05501	1.05933	1.06852	1.06095	0.967189	0.953591	0.981884	0.967555	1.09653	0.000505723
O35134	DNA-directed RNA polymerase I subunit RPA1	Polr1a	FUNCTION: DNA-dependent RNA polymerase catalyzes the transcription of DNA into RNA using the four ribonucleoside triphosphates as substrates. Largest and catalytic core component of RNA polymerase I which synthesizes ribosomal RNA precursors. Forms the polymerase active center together with the second largest subunit. A single stranded DNA template strand of the promoter is positioned within the …	DNA-directed RNA polymerase I subunit RPA1 OS=Mus musculus OX=10090 GN=Polr1a PE=1 SV=2	19	26	26	33	1717	194	6.93	1.10472	1.02104	1.03436	1.05337	0.970162	0.95305	0.948984	0.957399	1.10025	0.023028
O88447	Kinesin light chain 1	Klc1	FUNCTION: Kinesin is a microtubule-associated force-producing protein that may play a role in organelle transport. The light chain may function in coupling of cargo to the heavy chain or in the modulation of its ATPase activity.	Kinesin light chain 1 OS=Mus musculus OX=10090 GN=Klc1 PE=1 SV=3	40	15	22	42	541	61.4	5.68	0.960509	0.916643	0.934152	0.937101	0.996844	1.07157	1.03786	1.03542	0.905043	0.017257
Q3UDE2	Tubulin--tyrosine ligase-like protein 12	Ttll12	FUNCTION: Negatively regulates post-translational modifications of tubulin, including detyrosination of the C-terminus and polyglutamylation of glutamate residues. Also, indirectly promotes histone H4 trimethylation at 'Lys-20' (H4K20me3). Probably by controlling tubulin and/or histone H4 post-translational modifications, plays a role in mitosis and in maintaining chromosome number stability. Dur…	Tubulin--tyrosine ligase-like protein 12 OS=Mus musculus OX=10090 GN=Ttll12 PE=1 SV=1	35	21	21	60	639	74	5.63	0.9591	0.924787	0.952019	0.945302	1.02416	1.03898	1.02511	1.02942	0.918287	0.00186073
Q9CWK8	Sorting nexin-2	Snx2	FUNCTION: Involved in several stages of intracellular trafficking. Interacts with membranes containing phosphatidylinositol 3-phosphate (PtdIns(3P)) or phosphatidylinositol 3,5-bisphosphate (PtdIns(3,5)P2). Acts in part as component of the retromer membrane-deforming SNX-BAR subcomplex. The SNX-BAR retromer mediates retrograde transport of cargo proteins from endosomes to the trans-Golgi network …	Sorting nexin-2 OS=Mus musculus OX=10090 GN=Snx2 PE=1 SV=2	43	18	20	53	519	58.4	5.12	0.981438	0.930126	0.94353	0.951698	1.05343	1.02116	1.02822	1.03427	0.920167	0.0105656
Q9DCD0	6-phosphogluconate dehydrogenase, decarboxylating	Pgd	FUNCTION: Catalyzes the oxidative decarboxylation of 6-phosphogluconate to ribulose 5-phosphate and CO(2), with concomitant reduction of NADP to NADPH. {ECO:0000250}.	6-phosphogluconate dehydrogenase, decarboxylating OS=Mus musculus OX=10090 GN=Pgd PE=1 SV=3	41	18	18	108	483	53.2	7.23	0.98126	0.888849	0.933092	0.9344	1.0339	1.07882	1.02327	1.04533	0.893881	0.0247913
Q99JY9	Actin-related protein 3	Actr3	FUNCTION: ATP-binding component of the Arp2/3 complex, a multiprotein complex that mediates actin polymerization upon stimulation by nucleation-promoting factor (NPF). The Arp2/3 complex mediates the formation of branched actin networks in the cytoplasm, providing the force for cell motility. Seems to contact the pointed end of the daughter actin filament. In podocytes, required for the formation…	Actin-related protein 3 OS=Mus musculus OX=10090 GN=Actr3 PE=1 SV=3	54	18	18	84	418	47.3	5.88	0.944494	0.931637	0.922164	0.932765	1.04126	1.07393	1.00474	1.03998	0.896909	0.00696087
Q9DAW9	Calponin-3	Cnn3	FUNCTION: Thin filament-associated protein that is implicated in the regulation and modulation of smooth muscle contraction. It is capable of binding to actin, calmodulin, troponin C and tropomyosin. The interaction of calponin with actin inhibits the actomyosin Mg-ATPase activity (By similarity). {ECO:0000250}.	Calponin-3 OS=Mus musculus OX=10090 GN=Cnn3 PE=1 SV=1	48	12	13	81	330	36.4	5.72	0.979317	0.874846	0.949338	0.934501	1.05262	1.06361	1.04044	1.05222	0.88812	0.0207353
Q8VD75	Huntingtin-interacting protein 1	Hip1	FUNCTION: Plays a role in clathrin-mediated endocytosis and trafficking (PubMed:11577110). Involved in regulating AMPA receptor trafficking in the central nervous system in an NMDA-dependent manner (PubMed:12839988, PubMed:17329427). Regulates presynaptic nerve terminal activity (PubMed:17928447). Enhances androgen receptor (AR)-mediated transcription (By similarity). May act as a proapoptotic pr…	Huntingtin-interacting protein 1 OS=Mus musculus OX=10090 GN=Hip1 PE=1 SV=2	29	25	27	36	1029	115.1	5.43	0.998107	0.968742	0.962525	0.976458	1.01382	1.02005	1.00815	1.01401	0.962969	0.0309087
Q8CH25	SAFB-like transcription modulator	Sltm	FUNCTION: When overexpressed, acts as a general inhibitor of transcription that eventually leads to apoptosis. {ECO:0000269|PubMed:17630952}.	SAFB-like transcription modulator OS=Mus musculus OX=10090 GN=Sltm PE=1 SV=1	21	27	27	33	1031	116.9	7.72	1.00659	1.06546	1.05732	1.04313	0.984314	0.956889	0.982485	0.974562	1.07035	0.0284277
O88477	Insulin-like growth factor 2 mRNA-binding protein 1	Igf2bp1	FUNCTION: RNA-binding factor that recruits target transcripts to cytoplasmic protein-RNA complexes (mRNPs). This transcript 'caging' into mRNPs allows mRNA transport and transient storage. It also modulates the rate and location at which target transcripts encounter the translational apparatus and shields them from endonuclease attacks or microRNA-mediated degradation. Regulates localized beta-ac…	Insulin-like growth factor 2 mRNA-binding protein 1 OS=Mus musculus OX=10090 GN=Igf2bp1 PE=1 SV=1	43	21	22	40	577	63.4	9.2	1.05481	1.01533	1.04839	1.03951	0.974802	0.973064	1.00036	0.982743	1.05776	0.0197124
P84091	AP-2 complex subunit mu	Ap2m1	FUNCTION: Component of the adaptor protein complex 2 (AP-2). Adaptor protein complexes function in protein transport via transport vesicles in different membrane traffic pathways. Adaptor protein complexes are vesicle coat components and appear to be involved in cargo selection and vesicle formation. AP-2 is involved in clathrin-dependent endocytosis in which cargo proteins are incorporated into …	AP-2 complex subunit mu OS=Mus musculus OX=10090 GN=Ap2m1 PE=1 SV=1	46	20	20	80	435	49.6	9.54	1.00882	0.961554	0.979618	0.983332	1.05455	1.03228	1.02989	1.0389	0.946508	0.0247718
A2BH40	AT-rich interactive domain-containing protein 1A	Arid1a	FUNCTION: Involved in transcriptional activation and repression of select genes by chromatin remodeling (alteration of DNA-nucleosome topology). Component of SWI/SNF chromatin remodeling complexes that carry out key enzymatic activities, changing chromatin structure by altering DNA-histone contacts within a nucleosome in an ATP-dependent manner. Binds DNA non-specifically (PubMed:22952240, PubMed…	AT-rich interactive domain-containing protein 1A OS=Mus musculus OX=10090 GN=Arid1a PE=1 SV=1	14	22	24	67	2283	241.9	6.68	0.944719	0.858854	0.911627	0.905067	1.08974	1.04378	1.08966	1.07439	0.842399	0.00446245
O70475	UDP-glucose 6-dehydrogenase	Ugdh	FUNCTION: Catalyzes the formation of UDP-alpha-D-glucuronate, a constituent of complex glycosaminoglycans (PubMed:9737970). Required for the biosynthesis of chondroitin sulfate and heparan sulfate. Required for embryonic development via its role in the biosynthesis of glycosaminoglycans (PubMed:14505572). {ECO:0000269|PubMed:14505572, ECO:0000269|PubMed:9737970}.	UDP-glucose 6-dehydrogenase OS=Mus musculus OX=10090 GN=Ugdh PE=1 SV=1	45	19	19	51	493	54.8	7.56	0.950013	0.920277	0.930644	0.933645	1.04018	1.05573	1.05426	1.05006	0.889137	0.000314456
Q91YP2	Neurolysin, mitochondrial	Nln	FUNCTION: Hydrolyzes oligopeptides such as neurotensin, bradykinin and dynorphin A. {ECO:0000250}.	Neurolysin, mitochondrial OS=Mus musculus OX=10090 GN=Nln PE=1 SV=1	35	24	24	64	704	80.4	6.44	0.993743	0.970274	0.977887	0.980635	1.0168	1.01003	1.00636	1.01106	0.969905	0.0157943
Q571H0	Nucleolar pre-ribosomal-associated protein 1	Urb1		Nucleolar pre-ribosomal-associated protein 1 OS=Mus musculus OX=10090 GN=Urb1 PE=1 SV=2	15	30	30	35	2274	254.5	6.96	1.02361	1.02349	1.03008	1.02573	0.959871	0.994082	0.981914	0.978622	1.04813	0.0100482
Q9D0F9	Phosphoglucomutase-1	Pgm1	FUNCTION: This enzyme participates in both the breakdown and synthesis of glucose. {ECO:0000250}.	Phosphoglucomutase-1 OS=Mus musculus OX=10090 GN=Pgm1 PE=1 SV=4	44	21	21	84	562	61.4	6.57	0.941828	0.882543	0.868474	0.897615	1.08717	1.06148	1.03778	1.06214	0.845097	0.00348069
Q8BFW7	Lipoma-preferred partner homolog	Lpp	FUNCTION: May play a structural role at sites of cell adhesion in maintaining cell shape and motility. In addition to these structural functions, it may also be implicated in signaling events and activation of gene transcription. May be involved in signal transduction from cell adhesion sites to the nucleus allowing successful integration of signals arising from soluble factors and cell-cell adhe…	Lipoma-preferred partner homolog OS=Mus musculus OX=10090 GN=Lpp PE=1 SV=1	41	17	17	36	613	65.8	7.37	0.972193	0.914485	0.951608	0.946095	1.04164	1.02616	0.987799	1.01853	0.928881	0.0357429
P48036	Annexin A5	Anxa5	FUNCTION: This protein is an anticoagulant protein that acts as an indirect inhibitor of the thromboplastin-specific complex, which is involved in the blood coagulation cascade.	Annexin A5 OS=Mus musculus OX=10090 GN=Anxa5 PE=1 SV=1	69	21	22	113	319	35.7	4.96	0.935653	0.845107	0.89092	0.89056	1.01671	1.06376	1.06343	1.04797	0.849798	0.00665936
Q8BM55	Transmembrane protein 214	Tmem214	FUNCTION: Critical mediator, in cooperation with CASP4, of endoplasmic reticulum-stress induced apoptosis. Required or the activation of CASP4 following endoplasmic reticulum stress (By similarity). {ECO:0000250}.	Transmembrane protein 214 OS=Mus musculus OX=10090 GN=Tmem214 PE=1 SV=1	30	22	22	56	687	76.4	9.29	1.05392	1.03379	1.05869	1.0488	0.968016	0.977239	0.972706	0.972654	1.07829	0.000707359
Q64331	Unconventional myosin-VI	Myo6	FUNCTION: Myosins are actin-based motor molecules with ATPase activity (PubMed:11906161). Unconventional myosins serve in intracellular movements (PubMed:11906161). Myosin 6 is a reverse-direction motor protein that moves towards the minus-end of actin filaments (By similarity). Has slow rate of actin-activated ADP release due to weak ATP binding (By similarity). Functions in a variety of intrace…	Unconventional myosin-VI OS=Mus musculus OX=10090 GN=Myo6 PE=1 SV=1	22	23	23	39	1265	146.3	8.85	0.980215	0.958641	0.981921	0.973592	1.03637	1.004	1.01365	1.01801	0.956373	0.0217966
E9Q5C9	Nucleolar and coiled-body phosphoprotein 1	Nolc1	FUNCTION: Nucleolar protein that acts as a regulator of RNA polymerase I by connecting RNA polymerase I with enzymes responsible for ribosomal processing and modification (By similarity). Required for neural crest specification: following monoubiquitination by the BCR(KBTBD8) complex, associates with TCOF1 and acts as a platform to connect RNA polymerase I with enzymes responsible for ribosomal p…	Nucleolar and coiled-body phosphoprotein 1 OS=Mus musculus OX=10090 GN=Nolc1 PE=1 SV=1	26	24	24	62	702	73.7	9.36	1.19664	1.07035	1.09265	1.11988	0.975505	0.947879	0.898165	0.940516	1.19071	0.0163415
Q9Z1T1	AP-3 complex subunit beta-1	Ap3b1	FUNCTION: Subunit of non-clathrin- and clathrin-associated adaptor protein complex 3 (AP-3) that plays a role in protein sorting in the late-Golgi/trans-Golgi network (TGN) and/or endosomes. The AP complexes mediate both the recruitment of clathrin to membranes and the recognition of sorting signals within the cytosolic tails of transmembrane cargo molecules. AP-3 appears to be involved in the so…	AP-3 complex subunit beta-1 OS=Mus musculus OX=10090 GN=Ap3b1 PE=1 SV=2	27	29	29	60	1105	122.7	5.66	0.947551	0.944944	0.944219	0.945572	1.01948	1.05204	1.05467	1.04206	0.907406	0.00105454
P47857	ATP-dependent 6-phosphofructokinase, muscle type	Pfkm	FUNCTION: Catalyzes the phosphorylation of D-fructose 6-phosphate to fructose 1,6-bisphosphate by ATP, the first committing step of glycolysis. {ECO:0000255|HAMAP-Rule:MF_03184, ECO:0000269|PubMed:19889946}.	ATP-dependent 6-phosphofructokinase, muscle type OS=Mus musculus OX=10090 GN=Pfkm PE=1 SV=3	29	18	21	60	780	85.2	8	0.913905	0.936156	0.917105	0.922389	1.04638	1.02946	1.03725	1.0377	0.88888	0.000170481
P42227	Signal transducer and activator of transcription 3	Stat3	FUNCTION: Signal transducer and transcription activator that mediates cellular responses to interleukins, KITLG/SCF, LEP and other growth factors (By similarity). Once activated, recruits coactivators, such as NCOA1 or MED1, to the promoter region of the target gene (By similarity). May mediate cellular responses to activated FGFR1, FGFR2, FGFR3 and FGFR4 (By similarity). Binds to the interleukin…	Signal transducer and activator of transcription 3 OS=Mus musculus OX=10090 GN=Stat3 PE=1 SV=2	30	20	20	43	770	88	6.3	0.93635	0.950739	0.945418	0.944169	1.02265	1.03652	1.03892	1.0327	0.914275	0.000176949
P06795	ATP-dependent translocase ABCB1	Abcb1b	FUNCTION: Translocates drugs and phospholipids across the membrane. Catalyzes the flop of phospholipids from the cytoplasmic to the exoplasmic leaflet of the apical membrane. Participates mainly to the flop of phosphatidylcholine, phosphatidylethanolamine, beta-D-glucosylceramides and sphingomyelins. Energy-dependent efflux pump responsible for decreased drug accumulation in multidrug-resistant c…	ATP-dependent translocase ABCB1 OS=Mus musculus OX=10090 GN=Abcb1b PE=1 SV=1	19	14	22	34	1276	140.9	8.34	1.01949	1.0781	1.07383	1.05714	0.944427	0.982726	0.962668	0.963273	1.09744	0.0127246
Q6IRU2	Tropomyosin alpha-4 chain	Tpm4	FUNCTION: Binds to actin filaments in muscle and non-muscle cells. Plays a central role, in association with the troponin complex, in the calcium dependent regulation of vertebrate striated muscle contraction. Smooth muscle contraction is regulated by interaction with caldesmon. In non-muscle cells is implicated in stabilizing cytoskeleton actin filaments. Binds calcium. {ECO:0000250|UniProtKB:P0…	Tropomyosin alpha-4 chain OS=Mus musculus OX=10090 GN=Tpm4 PE=1 SV=3	62	16	21	99	248	28.5	4.68	0.95387	0.929005	0.975605	0.952827	1.01862	1.03424	1.03689	1.02992	0.925149	0.0062
Q3U319	E3 ubiquitin-protein ligase BRE1B	Rnf40	FUNCTION: Component of the RNF20/40 E3 ubiquitin-protein ligase complex that mediates monoubiquitination of 'Lys-120' of histone H2B (H2BK120ub1). H2BK120ub1 gives a specific tag for epigenetic transcriptional activation and is also prerequisite for histone H3 'Lys-4' and 'Lys-79' methylation (H3K4me and H3K79me, respectively). It thereby plays a central role in histone code and gene regulation. …	E3 ubiquitin-protein ligase BRE1B OS=Mus musculus OX=10090 GN=Rnf40 PE=1 SV=2	28	21	25	34	1001	113.9	6.48	1.03514	1.08738	1.06223	1.06158	0.959906	0.968117	0.930274	0.952766	1.11421	0.00456919
Q9JMH6	Thioredoxin reductase 1, cytoplasmic	Txnrd1		Thioredoxin reductase 1, cytoplasmic OS=Mus musculus OX=10090 GN=Txnrd1 PE=1 SV=3	37	17	18	54	613	67	7.44	0.944714	0.884643	0.888225	0.90586	1.01869	1.08491	1.05704	1.05354	0.859822	0.00567839
P18654	Ribosomal protein S6 kinase alpha-3	Rps6ka3	FUNCTION: Serine/threonine-protein kinase that acts downstream of ERK (MAPK1/ERK2 and MAPK3/ERK1) signaling and mediates mitogenic and stress-induced activation of the transcription factors CREB1, ETV1/ER81 and NR4A1/NUR77, regulates translation through RPS6 and EIF4B phosphorylation, and mediates cellular proliferation, survival, and differentiation by modulating mTOR signaling and repressing pr…	Ribosomal protein S6 kinase alpha-3 OS=Mus musculus OX=10090 GN=Rps6ka3 PE=1 SV=2	34	14	24	38	740	83.6	6.89	0.992613	0.943228	0.936919	0.957587	1.02584	1.02723	1.0103	1.02112	0.937781	0.0260968
Q91WK2	Eukaryotic translation initiation factor 3 subunit H	Eif3h	FUNCTION: Component of the eukaryotic translation initiation factor 3 (eIF-3) complex, which is required for several steps in the initiation of protein synthesis. The eIF-3 complex associates with the 40S ribosome and facilitates the recruitment of eIF-1, eIF-1A, eIF-2:GTP:methionyl-tRNAi and eIF-5 to form the 43S pre-initiation complex (43S PIC). The eIF-3 complex stimulates mRNA recruitment to …	Eukaryotic translation initiation factor 3 subunit H OS=Mus musculus OX=10090 GN=Eif3h PE=1 SV=1	49	16	16	64	352	39.8	6.67	1.06079	1.08185	1.04848	1.06371	0.924447	1.00191	0.961469	0.962607	1.10503	0.0143307
O08808	Protein diaphanous homolog 1	Diaph1	FUNCTION: Actin nucleation and elongation factor required for the assembly of F-actin structures, such as actin cables and stress fibers (PubMed:10678165, PubMed:15044801, PubMed:18572016, PubMed:23558171). Binds to the barbed end of the actin filament and slows down actin polymerization and depolymerization (PubMed:10678165, PubMed:15044801, PubMed:18572016). Required for cytokinesis, and transc…	Protein diaphanous homolog 1 OS=Mus musculus OX=10090 GN=Diaph1 PE=1 SV=1	22	26	26	47	1255	139.3	5.57	0.976399	0.922682	0.915293	0.938125	1.03122	1.04641	1.01004	1.02922	0.911488	0.0142652
Q9D819	Inorganic pyrophosphatase	Ppa1		Inorganic pyrophosphatase OS=Mus musculus OX=10090 GN=Ppa1 PE=1 SV=1	69	18	18	73	289	32.6	5.6	0.950051	0.873111	0.903537	0.9089	1.03079	1.13252	1.04152	1.06827	0.850811	0.0153655
Q9CQV8	14-3-3 protein beta/alpha	Ywhab	FUNCTION: Adapter protein implicated in the regulation of a large spectrum of both general and specialized signaling pathways. Binds to a large number of partners, usually by recognition of a phosphoserine or phosphothreonine motif. Binding generally results in the modulation of the activity of the binding partner. Negative regulator of osteogenesis. Blocks the nuclear translocation of the phosph…	14-3-3 protein beta/alpha OS=Mus musculus OX=10090 GN=Ywhab PE=1 SV=3	61	6	13	141	246	28.1	4.83	0.924611	0.928191	0.926144	0.926315	1.03096	1.06071	1.06794	1.0532	0.879522	0.000366283
Q61207	Prosaposin	Psap	FUNCTION: [Prosaposin]: Behaves as a myelinotrophic and neurotrophic factor, these effects are mediated by its G-protein-coupled receptors, GPR37 and GPR37L1, undergoing ligand-mediated internalization followed by ERK phosphorylation signaling. {ECO:0000269|PubMed:23690594}.; FUNCTION: Saposin-A and saposin-C stimulate the hydrolysis of glucosylceramide by beta-glucosylceramidase (EC 3.2.1.45) an…	Prosaposin OS=Mus musculus OX=10090 GN=Psap PE=1 SV=2	38	19	19	123	557	61.4	5.19	1.03732	1.05477	1.02852	1.0402	1.014	0.959201	0.944006	0.972402	1.06973	0.040001
Q00612	Glucose-6-phosphate 1-dehydrogenase X	G6pdx	FUNCTION: Cytosolic glucose-6-phosphate dehydrogenase that catalyzes the first and rate-limiting step of the oxidative branch within the pentose phosphate pathway/shunt, an alternative route to glycolysis for the dissimilation of carbohydrates and a major source of reducing power and metabolic intermediates for fatty acid and nucleic acid biosynthetic processes. {ECO:0000269|PubMed:12831846}.	Glucose-6-phosphate 1-dehydrogenase X OS=Mus musculus OX=10090 GN=G6pdx PE=1 SV=3	40	21	21	84	515	59.2	6.49	0.939925	0.8751	0.930146	0.915057	1.04416	1.04662	1.02159	1.03746	0.88202	0.00485622
Q6ZWR6	Nesprin-1	Syne1	FUNCTION: Multi-isomeric modular protein which forms a linking network between organelles and the actin cytoskeleton to maintain the subcellular spatial organization. As a component of the LINC (LInker of Nucleoskeleton and Cytoskeleton) complex involved in the connection between the nuclear lamina and the cytoskeleton. The nucleocytoplasmic interactions established by the LINC complex play an im…	Nesprin-1 OS=Mus musculus OX=10090 GN=Syne1 PE=1 SV=2	4	33	34	39	8799	1009.3	5.59	0.939227	0.936016	0.929633	0.934959	1.01101	1.04353	1.02883	1.02779	0.909677	0.000697668
E9Q9A9	2'-5'-oligoadenylate synthase 2	Oas2	FUNCTION: Interferon-induced, dsRNA-activated antiviral enzyme which plays a critical role in cellular innate antiviral response (PubMed:12396720, PubMed:29117179). Activated by detection of double stranded RNA (dsRNA): polymerizes higher oligomers of 2'-5'-oligoadenylates (2-5A) from ATP which then bind to the inactive monomeric form of ribonuclease L (RNASEL) leading to its dimerization and sub…	2'-5'-oligoadenylate synthase 2 OS=Mus musculus OX=10090 GN=Oas2 PE=1 SV=1	32	19	19	60	742	85	6.79	1.13529	1.05968	1.0327	1.07589	0.978712	0.972356	0.953247	0.968105	1.11133	0.0271205
Q07797	Galectin-3-binding protein	Lgals3bp	FUNCTION: Promotes integrin-mediated cell adhesion. May stimulate host defense against viruses and tumor cells (By similarity). {ECO:0000250|UniProtKB:Q08380}.	Galectin-3-binding protein OS=Mus musculus OX=10090 GN=Lgals3bp PE=1 SV=1	31	15	15	41	577	64.5	5.14	1.10959	1.07397	1.02784	1.07047	0.942525	1.00698	0.951577	0.967028	1.10697	0.029151
Q8BYA0	Tubulin-specific chaperone D	Tbcd	FUNCTION: Tubulin-folding protein implicated in the first step of the tubulin folding pathway and required for tubulin complex assembly. Involved in the regulation of microtubule polymerization or depolymerization, it modulates microtubule dynamics by capturing GTP-bound beta-tubulin (TUBB). Its ability to interact with beta tubulin is regulated via its interaction with ARL2. Acts as a GTPase-act…	Tubulin-specific chaperone D OS=Mus musculus OX=10090 GN=Tbcd PE=1 SV=1	21	22	22	38	1196	133.2	6.51	0.951139	0.908322	0.951972	0.937144	0.993826	1.06326	1.05361	1.0369	0.903795	0.0186613
Q99L47	Hsc70-interacting protein	St13	FUNCTION: One HIP oligomer binds the ATPase domains of at least two HSC70 molecules dependent on activation of the HSC70 ATPase by HSP40. Stabilizes the ADP state of HSC70 that has a high affinity for substrate protein. Through its own chaperone activity, it may contribute to the interaction of HSC70 with various target proteins (By similarity). {ECO:0000250}.	Hsc70-interacting protein OS=Mus musculus OX=10090 GN=St13 PE=1 SV=1	35	16	16	133	371	41.6	5.26	0.981195	0.924641	0.92839	0.944742	0.987112	1.04848	1.04702	1.02754	0.919425	0.0384285
P47758	Signal recognition particle receptor subunit beta	Srprb	FUNCTION: Component of the SRP (signal recognition particle) receptor. Ensures, in conjunction with the signal recognition particle, the correct targeting of the nascent secretory proteins to the endoplasmic reticulum membrane system. Has GTPase activity. May mediate the membrane association of SRPR.	Signal recognition particle receptor subunit beta OS=Mus musculus OX=10090 GN=Srprb PE=1 SV=1	53	13	13	60	269	29.6	9.28	1.01333	1.06434	1.07443	1.0507	1.00418	0.93645	0.974802	0.971812	1.08118	0.0443111
Q93092	Transaldolase	Taldo1	FUNCTION: Transaldolase is important for the balance of metabolites in the pentose-phosphate pathway. {ECO:0000250}.	Transaldolase OS=Mus musculus OX=10090 GN=Taldo1 PE=1 SV=2	46	20	20	97	337	37.4	7.03	0.954044	0.884475	0.921045	0.919855	1.08275	1.07584	1.02952	1.0627	0.865581	0.005447
P81117	Nucleobindin-2	Nucb2	FUNCTION: Calcium-binding protein which may have a role in calcium homeostasis (PubMed:10915798). Acts as a non-receptor guanine nucleotide exchange factor which binds to and activates guanine nucleotide-binding protein (G-protein) alpha subunit GNAI3 (By similarity). {ECO:0000250|UniProtKB:Q9JI85, ECO:0000269|PubMed:10915798}.; FUNCTION: [Nesfatin-1]: Anorexigenic peptide, seems to play an impor…	Nucleobindin-2 OS=Mus musculus OX=10090 GN=Nucb2 PE=1 SV=2	58	21	21	39	420	50.3	5.15	1.04528	1.0638	1.08731	1.06546	0.964271	0.946764	0.952797	0.954611	1.11612	0.00110078
F7BJB9	MORC family CW-type zinc finger protein 3	Morc3	FUNCTION: Nuclear factor which forms MORC3-NBs (nuclear bodies) via an ATP-dependent mechanism (By similarity). Sumoylated MORC3-NBs can also associate with PML-NBs (By similarity). Recruits TP53 and SP100 to PML-NBs, thus regulating TP53 activity (PubMed:17332504). Binds RNA in vitro (By similarity). {ECO:0000250|UniProtKB:Q14149, ECO:0000269|PubMed:17332504}.	MORC family CW-type zinc finger protein 3 OS=Mus musculus OX=10090 GN=Morc3 PE=1 SV=1	30	24	24	30	942	106.5	5.68	1.03437	1.0497	1.05842	1.04749	0.964322	0.959072	0.987164	0.970186	1.07968	0.00225395
P42567	Epidermal growth factor receptor substrate 15	Eps15	FUNCTION: Involved in cell growth regulation. May be involved in the regulation of mitogenic signals and control of cell proliferation. Involved in the internalization of ligand-inducible receptors of the receptor tyrosine kinase (RTK) type, in particular EGFR. Plays a role in the assembly of clathrin-coated pits (CCPs). Acts as a clathrin adapter required for post-Golgi trafficking. Seems to be …	Epidermal growth factor receptor substrate 15 OS=Mus musculus OX=10090 GN=Eps15 PE=1 SV=1	25	19	19	43	897	98.4	4.6	0.969109	0.958532	0.967078	0.964906	1.00956	1.04035	1.01274	1.02089	0.945166	0.00556308
P47713	Cytosolic phospholipase A2	Pla2g4a	FUNCTION: Has primarily calcium-dependent phospholipase and lysophospholipase activities, with a major role in membrane lipid remodeling and biosynthesis of lipid mediators of the inflammatory response (PubMed:1904318, PubMed:9403692, PubMed:9403693). Plays an important role in embryo implantation and parturition through its ability to trigger prostanoid production (PubMed:9403692, PubMed:9403693…	Cytosolic phospholipase A2 OS=Mus musculus OX=10090 GN=Pla2g4a PE=1 SV=1	26	19	19	54	748	85.2	5.43	0.900896	0.897185	0.900395	0.899492	1.07352	1.04672	1.05669	1.05897	0.8494	3.56627e-05
Q99PG2	Opioid growth factor receptor	Ogfr	FUNCTION: Receptor for opioid growth factor (OGF), also known as Met-enkephalin. Seems to be involved in growth regulation (By similarity). {ECO:0000250}.	Opioid growth factor receptor OS=Mus musculus OX=10090 GN=Ogfr PE=1 SV=1	46	20	20	42	633	70.6	4.77	0.916424	0.883149	0.901395	0.900323	1.04547	1.0412	1.06862	1.05176	0.856012	0.000296658
P97351	40S ribosomal protein S3a	Rps3a	FUNCTION: May play a role during erythropoiesis through regulation of transcription factor DDIT3. {ECO:0000255|HAMAP-Rule:MF_03122, ECO:0000269|PubMed:10713066}.	40S ribosomal protein S3a OS=Mus musculus OX=10090 GN=Rps3a PE=1 SV=3	65	20	20	165	264	29.9	9.73	1.03274	1.12068	1.03067	1.06136	0.933799	0.985205	0.942693	0.953899	1.11266	0.0330738
Q9CZ13	Cytochrome b-c1 complex subunit 1, mitochondrial	Uqcrc1	FUNCTION: Component of the ubiquinol-cytochrome c oxidoreductase, a multisubunit transmembrane complex that is part of the mitochondrial electron transport chain which drives oxidative phosphorylation. The respiratory chain contains 3 multisubunit complexes succinate dehydrogenase (complex II, CII), ubiquinol-cytochrome c oxidoreductase (cytochrome b-c1 complex, complex III, CIII) and cytochrome …	Cytochrome b-c1 complex subunit 1, mitochondrial OS=Mus musculus OX=10090 GN=Uqcrc1 PE=1 SV=2	40	14	15	50	480	52.8	6.21	1.01302	1.04471	1.04283	1.03352	0.996196	0.960413	0.978512	0.978374	1.05636	0.0193245
Q08943	FACT complex subunit SSRP1	Ssrp1	FUNCTION: Component of the FACT complex, a general chromatin factor that acts to reorganize nucleosomes. The FACT complex is involved in multiple processes that require DNA as a template such as mRNA elongation, DNA replication and DNA repair. During transcription elongation the FACT complex acts as a histone chaperone that both destabilizes and restores nucleosomal structure. It facilitates the …	FACT complex subunit SSRP1 OS=Mus musculus OX=10090 GN=Ssrp1 PE=1 SV=2	28	19	19	66	708	80.8	6.76	1.01513	1.09109	1.09394	1.06672	1.00745	0.924031	0.939853	0.95711	1.11452	0.0392931
Q9CQ65	S-methyl-5'-thioadenosine phosphorylase	Mtap	FUNCTION: Catalyzes the reversible phosphorylation of S-methyl-5'-thioadenosine (MTA) to adenine and 5-methylthioribose-1-phosphate. Involved in the breakdown of MTA, a major by-product of polyamine biosynthesis. Responsible for the first step in the methionine salvage pathway after MTA has been generated from S-adenosylmethionine. Has broad substrate specificity with 6-aminopurine nucleosides as…	S-methyl-5'-thioadenosine phosphorylase OS=Mus musculus OX=10090 GN=Mtap PE=1 SV=1	76	17	17	68	283	31	7.14	0.972197	0.930773	0.937726	0.946899	1.02545	1.03878	1.03235	1.03219	0.917367	0.00310069
O08539	Myc box-dependent-interacting protein 1	Bin1	FUNCTION: Is a key player in the control of plasma membrane curvature, and membrane shaping and remodeling. Required in muscle cells for the formation of T-tubules, tubular invaginations of the plasma membrane that function in depolarization-contraction coupling. Required in muscle cells for the formation of T-tubules, tubular invaginations of the plasma membrane that function in depolarization-c…	Myc box-dependent-interacting protein 1 OS=Mus musculus OX=10090 GN=Bin1 PE=1 SV=1	33	18	18	44	588	64.4	5.03	0.940397	0.9061	0.941981	0.929493	1.02381	1.07312	1.04309	1.04667	0.888044	0.00319084
Q8R1F1	Protein Niban 2	Niban2	FUNCTION: May play a role in apoptosis suppression. {ECO:0000250}.	Protein Niban 2 OS=Mus musculus OX=10090 GN=Niban2 PE=1 SV=2	28	22	22	65	749	84.8	5.94	0.927865	0.879772	0.889244	0.89896	1.03633	1.12936	1.03809	1.06793	0.841779	0.00770196
P14148	60S ribosomal protein L7	Rpl7	FUNCTION: Component of the large ribosomal subunit (By similarity). Binds to G-rich structures in 28S rRNA and in mRNAs. Plays a regulatory role in the translation apparatus; inhibits cell-free translation of mRNAs (By similarity). {ECO:0000250|UniProtKB:P18124}.	60S ribosomal protein L7 OS=Mus musculus OX=10090 GN=Rpl7 PE=1 SV=2	52	20	20	131	270	31.4	10.89	1.01914	1.06617	1.03939	1.04157	0.960059	1.00063	0.954833	0.971842	1.07175	0.0247151
P34152	Focal adhesion kinase 1	Ptk2	FUNCTION: Non-receptor protein-tyrosine kinase that plays an essential role in regulating cell migration, adhesion, spreading, reorganization of the actin cytoskeleton, formation and disassembly of focal adhesions and cell protrusions, cell cycle progression, cell proliferation and apoptosis. Required for early embryonic development and placenta development. Required for embryonic angiogenesis, n…	Focal adhesion kinase 1 OS=Mus musculus OX=10090 GN=Ptk2 PE=1 SV=4	26	22	22	33	1052	119.2	6.62	0.97129	0.953769	0.970317	0.965126	1.02926	1.00608	1.0082	1.01452	0.951317	0.00611528
Q9R0I7	YLP motif-containing protein 1	Ylpm1	FUNCTION: Plays a role in the reduction of telomerase activity during differentiation of embryonic stem cells by binding to the core promoter of TERT and controlling its down-regulation. {ECO:0000269|PubMed:15511642}.	YLP motif-containing protein 1 OS=Mus musculus OX=10090 GN=Ylpm1 PE=2 SV=2	18	21	21	33	1386	155	6.65	1.01356	1.03362	1.01795	1.02171	0.986567	0.982928	0.979822	0.983106	1.03927	0.00379551
P97429	Annexin A4	Anxa4	FUNCTION: Calcium/phospholipid-binding protein which promotes membrane fusion and is involved in exocytosis. {ECO:0000250}.	Annexin A4 OS=Mus musculus OX=10090 GN=Anxa4 PE=1 SV=4	46	15	16	57	319	35.9	5.57	0.88789	0.897941	0.888725	0.891519	1.0658	1.04317	1.03935	1.04944	0.849519	5.81687e-05
P70303	CTP synthase 2	Ctps2	FUNCTION: Catalyzes the ATP-dependent amination of UTP to CTP with either L-glutamine or ammonia as the source of nitrogen. Constitutes the rate-limiting enzyme in the synthesis of cytosine nucleotides (By similarity). {ECO:0000250}.	CTP synthase 2 OS=Mus musculus OX=10090 GN=Ctps2 PE=1 SV=1	31	17	18	41	586	65.5	6.49	0.975905	0.907429	0.923783	0.935706	1.03679	1.06551	1.01883	1.04038	0.89939	0.0133228
Q3UHJ0	AP2-associated protein kinase 1	Aak1	FUNCTION: Regulates clathrin-mediated endocytosis by phosphorylating the AP2M1/mu2 subunit of the adaptor protein complex 2 (AP-2) which ensures high affinity binding of AP-2 to cargo membrane proteins during the initial stages of endocytosis. Isoform 1 and isoform 2 display similar levels of kinase activity towards AP2M1. Regulates phosphorylation of other AP-2 subunits as well as AP-2 localizat…	AP2-associated protein kinase 1 OS=Mus musculus OX=10090 GN=Aak1 PE=1 SV=2	26	16	16	28	959	103.3	6.7	0.973295	0.952573	0.958406	0.961425	1.03603	1.01825	1.00549	1.01992	0.942644	0.00561634
Q9R1P0	Proteasome subunit alpha type-4	Psma4	FUNCTION: Component of the 20S core proteasome complex involved in the proteolytic degradation of most intracellular proteins. This complex plays numerous essential roles within the cell by associating with different regulatory particles. Associated with two 19S regulatory particles, forms the 26S proteasome and thus participates in the ATP-dependent degradation of ubiquitinated proteins. The 26S…	Proteasome subunit alpha type-4 OS=Mus musculus OX=10090 GN=Psma4 PE=1 SV=1	50	14	14	52	261	29.5	7.72	0.995855	0.94536	0.963967	0.968394	1.02739	1.0492	1.00697	1.02785	0.942151	0.0359502
Q9ESV0	ATP-dependent RNA helicase DDX24	Ddx24	FUNCTION: ATP-dependent RNA helicase. {ECO:0000305}.	ATP-dependent RNA helicase DDX24 OS=Mus musculus OX=10090 GN=Ddx24 PE=1 SV=2	24	18	18	31	857	96.4	9.36	1.03648	1.05889	1.07075	1.05538	0.916001	1.00716	0.973525	0.965563	1.09302	0.0342835
Q9WUD1	E3 ubiquitin-protein ligase CHIP	Stub1	FUNCTION: E3 ubiquitin-protein ligase which targets misfolded chaperone substrates towards proteasomal degradation. Collaborates with ATXN3 in the degradation of misfolded chaperone substrates: ATXN3 restricting the length of ubiquitin chain attached to STUB1/CHIP substrates and preventing further chain extension. Ubiquitinates NOS1 in concert with Hsp70 and Hsp40. Modulates the activity of sever…	E3 ubiquitin-protein ligase CHIP OS=Mus musculus OX=10090 GN=Stub1 PE=1 SV=1	66	21	21	44	304	34.9	6.01	0.963228	0.988732	0.970609	0.97419	1.00244	1.04036	1.0363	1.02637	0.949165	0.0213563
P47739	Aldehyde dehydrogenase, dimeric NADP-preferring	Aldh3a1	FUNCTION: ALDHs play a major role in the detoxification of alcohol-derived acetaldehyde (Probable). They are involved in the metabolism of corticosteroids, biogenic amines, neurotransmitters, and lipid peroxidation (Probable). Oxidizes medium and long chain aldehydes into non-toxic fatty acids (PubMed:25286108). Preferentially oxidizes aromatic aldehyde substrates (PubMed:11784860). Comprises abo…	Aldehyde dehydrogenase, dimeric NADP-preferring OS=Mus musculus OX=10090 GN=Aldh3a1 PE=1 SV=2	40	18	21	41	453	50.4	6.95	0.922942	0.90767	0.922099	0.91757	1.02698	1.03022	1.03863	1.03195	0.889165	4.61045e-05
P83741	Serine/threonine-protein kinase WNK1	Wnk1	FUNCTION: Serine/threonine kinase which plays an important role in the regulation of electrolyte homeostasis, cell signaling, survival, and proliferation. Acts as an activator and inhibitor of sodium-coupled chloride cotransporters and potassium-coupled chloride cotransporters respectively. Activates SCNN1A, SCNN1B, SCNN1D and SGK1. Controls sodium and chloride ion transport by inhibiting the act…	Serine/threonine-protein kinase WNK1 OS=Mus musculus OX=10090 GN=Wnk1 PE=1 SV=2	10	22	22	34	2377	250.8	6.43	0.997726	0.92038	0.896567	0.938224	1.03884	1.10366	1.02916	1.05722	0.887446	0.0364367
Q9JLJ2	4-trimethylaminobutyraldehyde dehydrogenase	Aldh9a1	FUNCTION: Converts gamma-trimethylaminobutyraldehyde into gamma-butyrobetaine with high efficiency (in vitro). Can catalyze the irreversible oxidation of a broad range of aldehydes to the corresponding acids in an NAD-dependent reaction, but with low efficiency. {ECO:0000250|UniProtKB:P49189}.	4-trimethylaminobutyraldehyde dehydrogenase OS=Mus musculus OX=10090 GN=Aldh9a1 PE=1 SV=1	42	17	17	48	494	53.5	6.98	0.936096	0.933005	0.934695	0.934599	1.02611	1.06124	1.03787	1.04174	0.897154	0.000493879
O09106	Histone deacetylase 1	Hdac1	FUNCTION: Responsible for the deacetylation of lysine residues on the N-terminal part of the core histones (H2A, H2B, H3 and H4). Histone deacetylation gives a tag for epigenetic repression and plays an important role in transcriptional regulation, cell cycle progression and developmental events. Histone deacetylases act via the formation of large multiprotein complexes. Deacetylates SP proteins,…	Histone deacetylase 1 OS=Mus musculus OX=10090 GN=Hdac1 PE=1 SV=1	33	11	16	54	482	55	5.48	1.05152	1.06961	1.04933	1.05682	0.968587	0.964376	0.9628	0.965254	1.09486	0.000161712
P28271	Cytoplasmic aconitate hydratase	Aco1	FUNCTION: Iron sensor. Binds a 4Fe-4S cluster and functions as aconitase when cellular iron levels are high. Functions as mRNA binding protein that regulates uptake, sequestration and utilization of iron when cellular iron levels are low. Binds to iron-responsive elements (IRES) in target mRNA species when iron levels are low. Binding of a 4Fe-4S cluster precludes RNA binding. {ECO:0000250|UniPro…	Cytoplasmic aconitate hydratase OS=Mus musculus OX=10090 GN=Aco1 PE=1 SV=3	30	24	25	52	889	98.1	7.5	1.00004	0.904809	0.921239	0.942031	1.02173	1.07582	1.02142	1.03966	0.906096	0.0473898
P47226	Testin	Tes	FUNCTION: Scaffold protein that may play a role in cell adhesion, cell spreading and in the reorganization of the actin cytoskeleton. Plays a role in the regulation of cell proliferation. May act as a tumor suppressor (By similarity). {ECO:0000250}.	Testin OS=Mus musculus OX=10090 GN=Tes PE=1 SV=1	44	17	17	27	423	48	8.31	0.951462	0.889638	0.880377	0.907159	1.04588	1.12437	1.01909	1.06311	0.853306	0.0157031
P35123	Ubiquitin carboxyl-terminal hydrolase 4	Usp4	FUNCTION: Deubiquitinating enzyme that removes conjugated ubiquitin from target proteins. Deubiquitinates PDPK1. Deubiquitinates TRIM21. Deubiquitinates receptor ADORA2A which increases the amount of functional receptor at the cell surface. May regulate mRNA splicing through deubiquitination of the U4 spliceosomal protein PRPF3. This may prevent its recognition by the U5 component PRPF8 thereby d…	Ubiquitin carboxyl-terminal hydrolase 4 OS=Mus musculus OX=10090 GN=Usp4 PE=1 SV=3	24	21	22	34	962	108.3	5.64	0.982535	0.959933	0.972543	0.97167	1.00851	1.00994	1.03766	1.0187	0.953831	0.0150682
Q9DBY8	Nuclear valosin-containing protein-like	Nvl	FUNCTION: Participates in the assembly of the telomerase holoenzyme and effecting of telomerase activity via its interaction with TERT. Involved in both early and late stages of the pre-rRNA processing pathways. Spatiotemporally regulates 60S ribosomal subunit biogenesis in the nucleolus. Catalyzes the release of specific assembly factors, such as WDR74, from pre-60S ribosomal particles through t…	Nuclear valosin-containing protein-like OS=Mus musculus OX=10090 GN=Nvl PE=1 SV=1	27	21	21	28	855	94.4	6.35	1.01732	1.04014	1.0225	1.02665	0.992851	0.981282	0.975925	0.983353	1.04403	0.00707672
P68510	14-3-3 protein eta	Ywhah	FUNCTION: Adapter protein implicated in the regulation of a large spectrum of both general and specialized signaling pathways. Binds to a large number of partners, usually by recognition of a phosphoserine or phosphothreonine motif. Binding generally results in the modulation of the activity of the binding partner. Negatively regulates the kinase activity of PDPK1 (By similarity). {ECO:0000250}.	14-3-3 protein eta OS=Mus musculus OX=10090 GN=Ywhah PE=1 SV=2	68	11	16	141	246	28.2	4.89	0.966337	0.932449	0.893708	0.930831	1.0081	1.11005	1.05048	1.05621	0.881296	0.0258656
P36371	Antigen peptide transporter 2	Tap2	FUNCTION: Involved in the transport of antigens from the cytoplasm to the endoplasmic reticulum for association with MHC class I molecules. Also acts as a molecular scaffold for the final stage of MHC class I folding, namely the binding of peptide. Nascent MHC class I molecules associate with TAP via tapasin (By similarity). {ECO:0000250}.	Antigen peptide transporter 2 OS=Mus musculus OX=10090 GN=Tap2 PE=1 SV=1	28	18	18	44	702	77.4	7.24	0.935956	0.937166	0.906599	0.926574	1.08513	0.979368	1.07317	1.04589	0.885918	0.0268131
O08759	Ubiquitin-protein ligase E3A	Ube3a	FUNCTION: E3 ubiquitin-protein ligase which accepts ubiquitin from an E2 ubiquitin-conjugating enzyme in the form of a thioester and transfers it to its substrates. Several substrates have been identified including the ARNTL/BMAL1, ARC, RAD23A and RAD23B, MCM7 (which is involved in DNA replication), annexin A1, the PML tumor suppressor, and the cell cycle regulator CDKN1B (PubMed:20211139, PubMed…	Ubiquitin-protein ligase E3A OS=Mus musculus OX=10090 GN=Ube3a PE=1 SV=2	26	21	21	31	870	99.8	5.08	0.986103	0.963861	0.980077	0.97668	1.00296	1.02582	1.03127	1.02002	0.957512	0.016576
Q640M1	U3 small nucleolar RNA-associated protein 14 homolog A	Utp14a	FUNCTION: May be required for ribosome biogenesis. {ECO:0000250}.	U3 small nucleolar RNA-associated protein 14 homolog A OS=Mus musculus OX=10090 GN=Utp14a PE=1 SV=1	30	18	21	30	767	87.2	9.2	1.02472	1.03369	1.02066	1.02636	0.977966	1.0106	0.983114	0.990559	1.03614	0.0298264
Q6NZC7	SEC23-interacting protein	Sec23ip	FUNCTION: Plays a role in the organization of endoplasmic reticulum exit sites. Specifically binds to phosphatidylinositol 3-phosphate (PI(3)P), phosphatidylinositol 4-phosphate (PI(4)P) and phosphatidylinositol 5-phosphate (PI(5)P). {ECO:0000250}.	SEC23-interacting protein OS=Mus musculus OX=10090 GN=Sec23ip PE=1 SV=2	21	21	21	47	998	110.7	5.94	1.00263	0.964784	0.968343	0.978586	1.03843	1.03072	1.02334	1.03083	0.949318	0.0151935
Q9D0F1	Kinetochore protein NDC80 homolog	Ndc80	FUNCTION: Acts as a component of the essential kinetochore-associated NDC80 complex, which is required for chromosome segregation and spindle checkpoint activity. Required for kinetochore integrity and the organization of stable microtubule binding sites in the outer plate of the kinetochore. The NDC80 complex synergistically enhances the affinity of the SKA1 complex for microtubules and may allo…	Kinetochore protein NDC80 homolog OS=Mus musculus OX=10090 GN=Ndc80 PE=1 SV=1	36	22	22	36	642	73.9	5.95	0.968706	0.989196	0.966436	0.974779	1.01756	1.01253	1.02793	1.01934	0.956287	0.00644304
O70400	PDZ and LIM domain protein 1	Pdlim1	FUNCTION: Cytoskeletal protein that may act as an adapter that brings other proteins (like kinases) to the cytoskeleton (By similarity). Involved in assembly, disassembly and directioning of stress fibers in fibroblasts. Required for the localization of ACTN1 and PALLD to stress fibers. Required for cell migration and in maintaining cell polarity of fibroblasts (By similarity). {ECO:0000250|UniPr…	PDZ and LIM domain protein 1 OS=Mus musculus OX=10090 GN=Pdlim1 PE=1 SV=4	66	16	16	45	327	35.8	6.84	1.02	1.0068	1.02653	1.01778	0.992058	0.976679	0.988325	0.985687	1.03255	0.0124199
P25976	Nucleolar transcription factor 1	Ubtf	FUNCTION: Recognizes the ribosomal RNA gene promoter and activates transcription mediated by RNA polymerase I through cooperative interactions with the transcription factor SL1/TIF-IB complex. It binds specifically to the upstream control element. {ECO:0000269|PubMed:20168301}.	Nucleolar transcription factor 1 OS=Mus musculus OX=10090 GN=Ubtf PE=1 SV=1	28	22	22	52	765	89.5	5.76	1.03262	1.05727	1.04011	1.04333	0.95208	0.999131	0.956963	0.969391	1.07628	0.0112623
P24369	Peptidyl-prolyl cis-trans isomerase B	Ppib	FUNCTION: PPIase that catalyzes the cis-trans isomerization of proline imidic peptide bonds in oligopeptides and may therefore assist protein folding. {ECO:0000250|UniProtKB:P23284}.	Peptidyl-prolyl cis-trans isomerase B OS=Mus musculus OX=10090 GN=Ppib PE=1 SV=2	53	13	13	124	216	23.7	9.55	1.0442	1.08882	1.07616	1.06973	1.02347	0.918483	0.963837	0.968597	1.10441	0.0380828
P61982	14-3-3 protein gamma	Ywhag	FUNCTION: Adapter protein implicated in the regulation of a large spectrum of both general and specialized signaling pathways. Binds to a large number of partners, usually by recognition of a phosphoserine or phosphothreonine motif. Binding generally results in the modulation of the activity of the binding partner.	14-3-3 protein gamma OS=Mus musculus OX=10090 GN=Ywhag PE=1 SV=2	58	8	14	161	247	28.3	4.89	1.00167	0.943092	0.926101	0.956954	1.03607	1.04354	1.02035	1.03332	0.926097	0.0329981
P25444	40S ribosomal protein S2	Rps2		40S ribosomal protein S2 OS=Mus musculus OX=10090 GN=Rps2 PE=1 SV=3	47	14	14	111	293	31.2	10.24	1.02026	1.06084	1.09961	1.06024	0.962766	0.968784	0.968701	0.96675	1.0967	0.0152748
Q8VCT3	Aminopeptidase B	Rnpep	FUNCTION: Exopeptidase which selectively removes arginine and/or lysine residues from the N-terminus of several peptide substrates including Arg(0)-Leu-enkephalin, Arg(0)-Met-enkephalin and Arg(-1)-Lys(0)-somatostatin-14. Can hydrolyze leukotriene A4 (LTA-4) into leukotriene B4 (LTB-4) (By similarity). {ECO:0000250}.	Aminopeptidase B OS=Mus musculus OX=10090 GN=Rnpep PE=1 SV=2	32	17	17	31	650	72.4	5.35	0.969427	0.914856	0.955187	0.94649	1.04036	1.05907	1.02482	1.04142	0.908848	0.00766091
Q05816	Fatty acid-binding protein 5	Fabp5	FUNCTION: Intracellular carrier for long-chain fatty acids and related active lipids, such as the endocannabinoid, that regulates the metabolism and actions of the ligands they bind (PubMed:8608126, PubMed:12540600). In addition to the cytosolic transport, selectively delivers specific fatty acids from the cytosol to the nucleus, wherein they activate nuclear receptors (By similarity). Delivers r…	Fatty acid-binding protein 5 OS=Mus musculus OX=10090 GN=Fabp5 PE=1 SV=3	73	8	8	78	135	15.1	6.54	0.979793	0.849201	0.881239	0.903411	1.06233	1.10212	1.03506	1.0665	0.847077	0.0204942
D3Z7P3	Glutaminase kidney isoform, mitochondrial	Gls	FUNCTION: Catalyzes the first reaction in the primary pathway for the renal catabolism of glutamine. Plays a role in maintaining acid-base homeostasis. Regulates the levels of the neurotransmitter glutamate, the main excitatory neurotransmitter in the brain. {ECO:0000269|PubMed:16641247, ECO:0000269|PubMed:22228304, ECO:0000269|PubMed:22373647}.	Glutaminase kidney isoform, mitochondrial OS=Mus musculus OX=10090 GN=Gls PE=1 SV=1	37	19	19	47	674	73.9	7.99	1.11207	1.05863	1.04513	1.07194	0.92162	1.01786	0.952739	0.964073	1.11189	0.0367069
Q3TW96	UDP-N-acetylhexosamine pyrophosphorylase-like protein 1	Uap1l1		UDP-N-acetylhexosamine pyrophosphorylase-like protein 1 OS=Mus musculus OX=10090 GN=Uap1l1 PE=1 SV=1	36	19	20	62	507	56.6	5.43	0.949917	0.84668	0.894432	0.897009	1.04434	1.07964	1.05326	1.05908	0.846973	0.0068879
Q91YE6	Importin-9	Ipo9	FUNCTION: Functions in nuclear protein import as nuclear transport receptor (PubMed:11823430). Serves as receptor for nuclear localization signals (NLS) in cargo substrates (PubMed:11823430). Is thought to mediate docking of the importin/substrate complex to the nuclear pore complex (NPC) through binding to nucleoporin and the complex is subsequently translocated through the pore by an energy req…	Importin-9 OS=Mus musculus OX=10090 GN=Ipo9 PE=1 SV=3	22	20	20	47	1041	116	4.81	0.968759	0.9123	0.923148	0.934736	1.00891	1.06703	1.02231	1.03275	0.905092	0.0164649
Q8CDM1	ATPase family AAA domain-containing protein 2	Atad2	FUNCTION: May be a transcriptional coactivator of the nuclear receptor ESR1 required to induce the expression of a subset of estradiol target genes, such as CCND1, MYC and E2F1. May play a role in the recruitment or occupancy of CREBBP at some ESR1 target gene promoters. May be required for histone hyperacetylation (By similarity). {ECO:0000250}.	ATPase family AAA domain-containing protein 2 OS=Mus musculus OX=10090 GN=Atad2 PE=1 SV=1	27	24	24	43	1040	117.9	6.89	0.990059	1.05769	1.03308	1.02694	0.973362	0.953237	0.968691	0.965097	1.06408	0.0402963
Q9DCH4	Eukaryotic translation initiation factor 3 subunit F	Eif3f	FUNCTION: Component of the eukaryotic translation initiation factor 3 (eIF-3) complex, which is required for several steps in the initiation of protein synthesis. The eIF-3 complex associates with the 40S ribosome and facilitates the recruitment of eIF-1, eIF-1A, eIF-2:GTP:methionyl-tRNAi and eIF-5 to form the 43S pre-initiation complex (43S PIC). The eIF-3 complex stimulates mRNA recruitment to …	Eukaryotic translation initiation factor 3 subunit F OS=Mus musculus OX=10090 GN=Eif3f PE=1 SV=2	37	12	12	70	361	38	5.58	1.044	1.04876	1.02841	1.04039	0.950469	1.01903	0.960037	0.976512	1.06542	0.0457257
Q9QZD9	Eukaryotic translation initiation factor 3 subunit I	Eif3i	FUNCTION: Component of the eukaryotic translation initiation factor 3 (eIF-3) complex, which is required for several steps in the initiation of protein synthesis. The eIF-3 complex associates with the 40S ribosome and facilitates the recruitment of eIF-1, eIF-1A, eIF-2:GTP:methionyl-tRNAi and eIF-5 to form the 43S pre-initiation complex (43S PIC). The eIF-3 complex stimulates mRNA recruitment to …	Eukaryotic translation initiation factor 3 subunit I OS=Mus musculus OX=10090 GN=Eif3i PE=1 SV=1	56	13	13	61	325	36.4	5.64	1.03721	1.02904	1.073	1.04642	0.94988	0.973458	0.967733	0.96369	1.08584	0.00560294
Q3UM45	Protein phosphatase 1 regulatory subunit 7	Ppp1r7	FUNCTION: Regulatory subunit of protein phosphatase 1. {ECO:0000250}.	Protein phosphatase 1 regulatory subunit 7 OS=Mus musculus OX=10090 GN=Ppp1r7 PE=1 SV=2	55	18	18	43	361	41.3	4.92	0.964376	0.880437	0.908285	0.917699	1.10774	0.982953	1.06227	1.05099	0.873177	0.0388922
P60670	Nuclear protein localization protein 4 homolog	Nploc4	FUNCTION: The ternary complex containing UFD1, VCP and NPLOC4 binds ubiquitinated proteins and is necessary for the export of misfolded proteins from the ER to the cytoplasm, where they are degraded by the proteasome. The NPLOC4-UFD1-VCP complex regulates spindle disassembly at the end of mitosis and is necessary for the formation of a closed nuclear envelope (By similarity). Acts as a negative r…	Nuclear protein localization protein 4 homolog OS=Mus musculus OX=10090 GN=Nploc4 PE=1 SV=3	36	20	20	42	608	68	6.46	1.09216	1.04476	1.05154	1.06282	0.96034	1.02157	0.949725	0.977212	1.0876	0.0332282
Q6ZQK5	Arf-GAP with coiled-coil, ANK repeat and PH domain-containing protein 2	Acap2	FUNCTION: GTPase-activating protein (GAP) for ADP ribosylation factor 6 (ARF6). {ECO:0000250|UniProtKB:Q15057}.	Arf-GAP with coiled-coil, ANK repeat and PH domain-containing protein 2 OS=Mus musculus OX=10090 GN=Acap2 PE=1 SV=2	26	18	18	25	770	87.2	6.68	0.930591	0.96452	0.9714	0.955503	1.00246	1.07011	1.0141	1.02889	0.928673	0.0396143
P14869	60S acidic ribosomal protein P0	Rplp0	FUNCTION: Ribosomal protein P0 is the functional equivalent of E.coli protein L10.	60S acidic ribosomal protein P0 OS=Mus musculus OX=10090 GN=Rplp0 PE=1 SV=3	44	11	11	78	317	34.2	6.25	1.05162	1.02517	1.03309	1.03663	0.989481	0.997098	0.963472	0.98335	1.05418	0.0142974
Q8BKS9	Pumilio homolog 3	Pum3	FUNCTION: Inhibits the poly(ADP-ribosyl)ation activity of PARP1 and the degradation of PARP1 by CASP3 following genotoxic stress. Binds to double-stranded RNA or DNA without sequence specificity. Involved in development of the eye and of primordial germ cells. {ECO:0000250|UniProtKB:Q15397, ECO:0000250|UniProtKB:X1WGX5}.	Pumilio homolog 3 OS=Mus musculus OX=10090 GN=Pum3 PE=1 SV=2	35	22	22	36	647	72.8	9.66	1.03034	1.07049	1.04408	1.0483	0.941741	0.989058	0.956134	0.962311	1.08936	0.00931361
Q6P1B1	Xaa-Pro aminopeptidase 1	Xpnpep1	FUNCTION: Contributes to the degradation of bradykinin. Catalyzes the removal of a penultimate prolyl residue from the N-termini of peptides, such as Arg-Pro-Pro (By similarity). {ECO:0000250}.	Xaa-Pro aminopeptidase 1 OS=Mus musculus OX=10090 GN=Xpnpep1 PE=1 SV=1	36	20	21	59	623	69.5	5.54	0.960671	0.901667	0.946225	0.936187	1.0548	1.0252	1.01233	1.03078	0.908233	0.0121808
Q99KQ4	Nicotinamide phosphoribosyltransferase	Nampt	FUNCTION: The secreted form behaves both as a cytokine with immunomodulating properties and an adipokine with anti-diabetic properties, it has no enzymatic activity, partly because of lack of activation by ATP, which has a low level in extracellular space and plasma (By similarity). Catalyzes the condensation of nicotinamide with 5-phosphoribosyl-1-pyrophosphate to yield nicotinamide mononucleoti…	Nicotinamide phosphoribosyltransferase OS=Mus musculus OX=10090 GN=Nampt PE=1 SV=1	44	20	20	61	491	55.4	7.15	0.925691	0.894549	0.916865	0.912368	1.11956	0.972309	1.03646	1.04278	0.874942	0.0403527
E9Q236	ATP-binding cassette sub-family C member 4	Abcc4		ATP-binding cassette sub-family C member 4 OS=Mus musculus OX=10090 GN=Abcc4 PE=1 SV=1	15	21	21	48	1325	148.8	8.28	1.00693	1.07163	1.0657	1.04809	0.97347	0.966684	0.972172	0.970775	1.07964	0.0203839
P10852	4F2 cell-surface antigen heavy chain	Slc3a2	FUNCTION: Component of several heterodimeric amino acid transporter complexes. The precise substrate specificity depends on the other subunit in the heterodimer (PubMed:9915839). The heterodimer with SLC3A2 functions as sodium-independent, high-affinity transporter that mediates uptake of large neutral amino acids such as phenylalanine, tyrosine, L-DOPA, leucine, histidine, methionine and tryptop…	4F2 cell-surface antigen heavy chain OS=Mus musculus OX=10090 GN=Slc3a2 PE=1 SV=1	29	17	17	62	526	58.3	5.91	1.10228	1.0475	1.06243	1.07074	0.951405	0.965418	0.955458	0.957427	1.11835	0.00255995
Q8K2C7	Protein OS-9	Os9	FUNCTION: Lectin which functions in endoplasmic reticulum (ER) quality control and ER-associated degradation (ERAD). May bind terminally misfolded non-glycosylated proteins as well as improperly folded glycoproteins, retain them in the ER, and possibly transfer them to the ubiquitination machinery and promote their degradation. Possible targets include TRPV4 (By similarity). {ECO:0000250}.	Protein OS-9 OS=Mus musculus OX=10090 GN=Os9 PE=1 SV=2	28	17	17	27	672	76.1	4.84	1.03757	1.05641	1.04567	1.04655	0.966005	0.988962	0.983485	0.979484	1.06847	0.00160198
P97384	Annexin A11	Anxa11	FUNCTION: Required for midbody formation and completion of the terminal phase of cytokinesis (By similarity). Binds specifically to calcyclin in a calcium-dependent manner. {ECO:0000250}.	Annexin A11 OS=Mus musculus OX=10090 GN=Anxa11 PE=1 SV=2	33	15	15	38	503	54	7.66	0.950478	0.94249	0.946216	0.946395	1.00624	1.02506	1.05282	1.02804	0.92058	0.00400588
P36916	Guanine nucleotide-binding protein-like 1	Gnl1	FUNCTION: Possible regulatory or functional link with the histocompatibility cluster. {ECO:0000250}.	Guanine nucleotide-binding protein-like 1 OS=Mus musculus OX=10090 GN=Gnl1 PE=1 SV=4	34	19	19	30	607	68.7	5.68	0.969498	0.923686	0.943876	0.945686	1.07304	0.985084	1.02119	1.02644	0.921329	0.0484394
Q9JII6	Aldo-keto reductase family 1 member A1	Akr1a1	FUNCTION: Catalyzes the NADPH-dependent reduction of a wide variety of carbonyl-containing compounds to their corresponding alcohols. Displays enzymatic activity towards endogenous metabolites such as aromatic and aliphatic aldehydes, ketones, monosaccharides and bile acids, with a preference for negatively charged substrates, such as glucuronate and succinic semialdehyde (By similarity) (PubMed:…	Aldo-keto reductase family 1 member A1 OS=Mus musculus OX=10090 GN=Akr1a1 PE=1 SV=3	54	18	18	51	325	36.6	7.39	0.950886	0.877155	0.947834	0.925291	1.0837	0.998062	1.02381	1.03519	0.893837	0.034788
Q9CQA3	Succinate dehydrogenase [ubiquinone] iron-sulfur subunit, mitochondrial	Sdhb	FUNCTION: Iron-sulfur protein (IP) subunit of succinate dehydrogenase (SDH) that is involved in complex II of the mitochondrial electron transport chain and is responsible for transferring electrons from succinate to ubiquinone (coenzyme Q). {ECO:0000250}.	Succinate dehydrogenase [ubiquinone] iron-sulfur subunit, mitochondrial OS=Mus musculus OX=10090 GN=Sdhb PE=1 SV=1	47	15	15	71	282	31.8	8.68	1.07193	1.11877	1.02807	1.07292	0.965318	0.969438	0.954631	0.963129	1.114	0.0144433
P09528	Ferritin heavy chain	Fth1	FUNCTION: Stores iron in a soluble, non-toxic, readily available form. Important for iron homeostasis. Has ferroxidase activity. Iron is taken up in the ferrous form and deposited as ferric hydroxides after oxidation. Also plays a role in delivery of iron to cells. Mediates iron uptake in capsule cells of the developing kidney. {ECO:0000269|PubMed:19154717}.	Ferritin heavy chain OS=Mus musculus OX=10090 GN=Fth1 PE=1 SV=2	57	9	9	61	182	21.1	5.88	1.12406	1.0574	1.0426	1.07469	0.924913	0.938227	0.865221	0.909454	1.18169	0.00797536
P62962	Profilin-1	Pfn1	FUNCTION: Binds to actin and affects the structure of the cytoskeleton. At high concentrations, profilin prevents the polymerization of actin, whereas it enhances it at low concentrations. By binding to PIP2, it inhibits the formation of IP3 and DG. Inhibits androgen receptor (AR) and HTT aggregation and binding of G-actin is essential for its inhibition of AR (By similarity). {ECO:0000250}.	Profilin-1 OS=Mus musculus OX=10090 GN=Pfn1 PE=1 SV=2	72	9	9	141	140	14.9	8.28	0.958347	0.874248	0.866585	0.899727	0.989735	1.15275	1.05433	1.0656	0.844337	0.0409676
Q8CJG0	Protein argonaute-2	Ago2	FUNCTION: Required for RNA-mediated gene silencing (RNAi) by the RNA-induced silencing complex (RISC). The 'minimal RISC' appears to include AGO2 bound to a short guide RNA such as a microRNA (miRNA) or short interfering RNA (siRNA). These guide RNAs direct RISC to complementary mRNAs that are targets for RISC-mediated gene silencing. The precise mechanism of gene silencing depends on the degree …	Protein argonaute-2 OS=Mus musculus OX=10090 GN=Ago2 PE=1 SV=3	27	14	19	32	860	97.2	9.19	0.960942	0.960073	0.964063	0.961693	1.01933	1.05037	1.00172	1.02381	0.939329	0.0121397
Q2YDW2	Protein misato homolog 1	Msto1	FUNCTION: Involved in the regulation of mitochondrial distribution and morphology. Required for mitochondrial fusion and mitochondrial network formation. {ECO:0000250|UniProtKB:Q9BUK6}.	Protein misato homolog 1 OS=Mus musculus OX=10090 GN=Msto1 PE=1 SV=1	32	16	16	37	556	61.2	6.49	0.985679	0.935154	0.96062	0.960484	0.992991	1.02815	1.02926	1.0168	0.944616	0.0403064
Q8C0I1	Alkyldihydroxyacetonephosphate synthase, peroxisomal	Agps	FUNCTION: Catalyzes the exchange of the acyl chain in acyl-dihydroxyacetonephosphate (acyl-DHAP) for a long chain fatty alcohol, yielding the first ether linked intermediate, i.e. alkyl-dihydroxyacetonephosphate (alkyl-DHAP), in the pathway of ether lipid biosynthesis. {ECO:0000269|PubMed:6833249}.	Alkyldihydroxyacetonephosphate synthase, peroxisomal OS=Mus musculus OX=10090 GN=Agps PE=1 SV=1	29	15	15	39	645	71.6	7.5	1.0703	1.06506	1.04925	1.06154	0.909707	1.02618	0.946874	0.960919	1.10471	0.0449704
Q8BJY1	26S proteasome non-ATPase regulatory subunit 5	Psmd5	FUNCTION: Acts as a chaperone during the assembly of the 26S proteasome, specifically of the base subcomplex of the PA700/19S regulatory complex (RC). In the initial step of the base subcomplex assembly is part of an intermediate PSMD5:PSMC2:PSMC1:PSMD2 module which probably assembles with a PSMD10:PSMC4:PSMC5:PAAF1 module followed by dissociation of PSMD5 (By similarity). {ECO:0000250}.	26S proteasome non-ATPase regulatory subunit 5 OS=Mus musculus OX=10090 GN=Psmd5 PE=1 SV=4	37	14	14	49	504	55.9	5.21	0.93285	0.938339	0.97135	0.947513	0.98488	1.02123	1.04723	1.01778	0.93096	0.0317902
P51855	Glutathione synthetase	Gss		Glutathione synthetase OS=Mus musculus OX=10090 GN=Gss PE=1 SV=1	43	19	19	34	474	52.2	5.8	0.933309	0.87946	0.927684	0.913484	0.999047	1.08336	1.0527	1.04504	0.874117	0.0118099
P29391	Ferritin light chain 1	Ftl1	FUNCTION: Stores iron in a soluble, non-toxic, readily available form. Important for iron homeostasis. Iron is taken up in the ferrous form and deposited as ferric hydroxides after oxidation. Also plays a role in delivery of iron to cells. Mediates iron uptake in capsule cells of the developing kidney. {ECO:0000269|PubMed:19154717}.	Ferritin light chain 1 OS=Mus musculus OX=10090 GN=Ftl1 PE=1 SV=2	64	9	9	105	183	20.8	6	1.00872	1.05662	1.05346	1.0396	0.899325	0.927061	0.963786	0.930058	1.11778	0.0106732
Q61510	E3 ubiquitin/ISG15 ligase TRIM25	Trim25	FUNCTION: Functions as a ubiquitin E3 ligase and as an ISG15 E3 ligase. Involved in innate immune defense against viruses by mediating ubiquitination of DDX58 and IFIH1. Mediates 'Lys-63'-linked polyubiquitination of the DDX58 N-terminal CARD-like region and may play a role in signal transduction that leads to the production of interferons in response to viral infection. Mediates 'Lys-63'-linked …	E3 ubiquitin/ISG15 ligase TRIM25 OS=Mus musculus OX=10090 GN=Trim25 PE=1 SV=2	31	17	17	29	634	71.7	8.28	1.08885	1.0522	1.04648	1.06251	0.937701	1.01952	0.976084	0.977768	1.08667	0.0353139
P50431	Serine hydroxymethyltransferase, cytosolic	Shmt1	FUNCTION: Interconversion of serine and glycine. {ECO:0000250|UniProtKB:P34896}.	Serine hydroxymethyltransferase, cytosolic OS=Mus musculus OX=10090 GN=Shmt1 PE=1 SV=3	32	15	16	38	478	52.6	6.95	0.970771	0.905944	0.948546	0.941754	1.02762	1.0229	1.03935	1.02995	0.914364	0.0108952
Q99020	Heterogeneous nuclear ribonucleoprotein A/B	Hnrnpab	FUNCTION: Transcriptional repressor. Binds to CArG box motifs, single-stranded and double-stranded DNA, and RNA. It may be that repression by CBF-A is a result of competitive binding of CBF, a putative positive factor, and CBF-A to the same or overlapping motifs around the CArG boxes.	Heterogeneous nuclear ribonucleoprotein A/B OS=Mus musculus OX=10090 GN=Hnrnpab PE=1 SV=1	43	12	13	149	285	30.8	7.91	1.06466	1.05847	1.02094	1.04803	1.01207	0.951781	0.963481	0.975779	1.07404	0.0346391
Q8BHK9	DNA excision repair protein ERCC-6-like	Ercc6l	FUNCTION: DNA helicase that acts as an essential component of the spindle assembly checkpoint. Contributes to the mitotic checkpoint by recruiting MAD2 to kinetochores and monitoring tension on centromeric chromatin. Acts as a tension sensor that associates with catenated DNA which is stretched under tension until it is resolved during anaphase. Functions as ATP-dependent DNA translocase. Can pro…	DNA excision repair protein ERCC-6-like OS=Mus musculus OX=10090 GN=Ercc6l PE=1 SV=1	17	19	19	36	1240	138.8	5.21	0.959958	0.949688	0.931184	0.946943	1.01771	1.04334	1.04498	1.03534	0.914616	0.00192623
Q6P1H6	Ankyrin repeat and LEM domain-containing protein 2	Ankle2	FUNCTION: Involved in mitotic nuclear envelope reassembly by promoting dephosphorylation of BAF/BANF1 during mitotic exit. Coordinates the control of BAF/BANF1 dephosphorylation by inhibiting VRK1 kinase and promoting dephosphorylation of BAF/BANF1 by protein phosphatase 2A (PP2A), thereby facilitating nuclear envelope assembly. It is unclear whether it acts as a real PP2A regulatory subunit or w…	Ankyrin repeat and LEM domain-containing protein 2 OS=Mus musculus OX=10090 GN=Ankle2 PE=1 SV=2	27	21	21	32	964	106.1	7.37	0.955893	0.964287	0.960256	0.960145	1.06288	1.02173	1.02779	1.03747	0.92547	0.0040694
Q63918	Caveolae-associated protein 2	Cavin2	FUNCTION: Plays an important role in caveolar biogenesis and morphology. Regulates caveolae morphology by inducing membrane curvature within caveolae (By similarity). Plays a role in caveola formation in a tissue-specific manner. Required for the formation of caveolae in the lung and fat endothelia but not in the heart endothelia. Negatively regulates the size or stability of CAVIN complexes in t…	Caveolae-associated protein 2 OS=Mus musculus OX=10090 GN=Cavin2 PE=1 SV=3	36	16	16	41	418	46.7	5.21	1.04492	1.04923	1.02418	1.03944	0.991352	0.956257	0.978662	0.975424	1.06563	0.00757962
P97792	Coxsackievirus and adenovirus receptor homolog	Cxadr	FUNCTION: Component of the epithelial apical junction complex that may function as a homophilic cell adhesion molecule and is essential for tight junction integrity. Also involved in transepithelial migration of leukocytes through adhesive interactions with JAML a transmembrane protein of the plasma membrane of leukocytes. The interaction between both receptors also mediates the activation of gam…	Coxsackievirus and adenovirus receptor homolog OS=Mus musculus OX=10090 GN=Cxadr PE=1 SV=1	42	16	16	45	365	39.9	6.96	1.04027	1.09518	1.04648	1.06064	1.01578	0.932076	0.937898	0.961918	1.10263	0.0370422
P33611	DNA polymerase alpha subunit B	Pola2	FUNCTION: Accessory subunit of the DNA polymerase alpha complex (also known as the alpha DNA polymerase-primase complex) which plays an essential role in the initiation of DNA synthesis (By similarity). During the S phase of the cell cycle, the DNA polymerase alpha complex (composed of a catalytic subunit POLA1, an accessory subunit POLA2 and two primase subunits, the catalytic subunit PRIM1 and …	DNA polymerase alpha subunit B OS=Mus musculus OX=10090 GN=Pola2 PE=1 SV=2	36	17	17	29	600	66.2	5.34	1.02183	1.05452	1.03449	1.03695	0.984342	0.977656	0.993731	0.985243	1.05248	0.00816382
P97479	Unconventional myosin-VIIa	Myo7a	FUNCTION: Myosins are actin-based motor molecules with ATPase activity. Unconventional myosins serve in intracellular movements. Their highly divergent tails bind to membranous compartments, which are then moved relative to actin filaments. In the retina, plays an important role in the renewal of the outer photoreceptor disks. Plays an important role in the distribution and migration of retinal p…	Unconventional myosin-VIIa OS=Mus musculus OX=10090 GN=Myo7a PE=1 SV=2	11	21	21	32	2215	254.8	8.54	1.09288	1.03147	1.05308	1.05914	1.01279	0.944316	0.94294	0.966683	1.09565	0.0341195
Q61035	Histidine--tRNA ligase, cytoplasmic	Hars1	FUNCTION: Catalyzes the ATP-dependent ligation of histidine to the 3'-end of its cognate tRNA, via the formation of an aminoacyl-adenylate intermediate (His-AMP). Plays a role in axon guidance. {ECO:0000250|UniProtKB:P12081}.	Histidine--tRNA ligase, cytoplasmic OS=Mus musculus OX=10090 GN=Hars1 PE=1 SV=2	34	14	17	44	509	57.4	6	0.973203	0.937896	0.947324	0.952808	1.02943	1.03185	1.02732	1.02953	0.925476	0.00195774
Q8BY02	NF-kappa-B-repressing factor	Nkrf	FUNCTION: Interacts with a specific negative regulatory element (NRE) 5'-AATTCCTCTGA-3' to mediate transcriptional repression of certain NK-kappa-B responsive genes. Involved in the constitutive silencing of the interferon beta promoter, independently of the virus-induced signals, and in the inhibition of the basal and cytokine-induced iNOS promoter activity. Also involved in the regulation of IL…	NF-kappa-B-repressing factor OS=Mus musculus OX=10090 GN=Nkrf PE=2 SV=3	30	20	20	25	690	77.7	8.97	1.01931	1.06206	1.05241	1.04459	0.940711	0.992106	0.975895	0.969571	1.07738	0.0197371
Q9WV02	RNA-binding motif protein, X chromosome	Rbmx	FUNCTION: RNA-binding protein that plays several role in the regulation of pre- and post-transcriptional processes. Implicated in tissue-specific regulation of gene transcription and alternative splicing of several pre-mRNAs. Binds to and stimulates transcription from the tumor suppressor TXNIP gene promoter; may thus be involved in tumor suppression. When associated with SAFB, binds to and stimu…	RNA-binding motif protein, X chromosome OS=Mus musculus OX=10090 GN=Rbmx PE=1 SV=1	42	2	19	82	391	42.3	10.05	1.0101	1.0653	1.02962	1.03501	1.00256	0.962758	0.967425	0.977583	1.05874	0.0485496
P52019	Squalene monooxygenase	Sqle	FUNCTION: Catalyzes the stereospecific oxidation of squalene to (S)-2,3-epoxysqualene, and is considered to be a rate-limiting enzyme in steroid biosynthesis. {ECO:0000250|UniProtKB:P52020}.	Squalene monooxygenase OS=Mus musculus OX=10090 GN=Sqle PE=2 SV=1	27	14	14	38	572	63.7	8.47	1.03286	1.09987	1.10767	1.08013	0.947865	0.923189	0.990159	0.953737	1.13253	0.0147405
Q9Z1D1	Eukaryotic translation initiation factor 3 subunit G	Eif3g	FUNCTION: RNA-binding component of the eukaryotic translation initiation factor 3 (eIF-3) complex, which is required for several steps in the initiation of protein synthesis. The eIF-3 complex associates with the 40S ribosome and facilitates the recruitment of eIF-1, eIF-1A, eIF-2:GTP:methionyl-tRNAi and eIF-5 to form the 43S pre-initiation complex (43S PIC). The eIF-3 complex stimulates mRNA rec…	Eukaryotic translation initiation factor 3 subunit G OS=Mus musculus OX=10090 GN=Eif3g PE=1 SV=2	48	14	14	46	320	35.6	5.9	1.01581	1.03616	1.06016	1.03738	0.948373	0.996603	0.973692	0.972889	1.06628	0.027103
Q99JX7	Nuclear RNA export factor 1	Nxf1	FUNCTION: Involved in the nuclear export of mRNA species bearing retroviral constitutive transport elements (CTE) and in the export of mRNA from the nucleus to the cytoplasm (TAP/NFX1 pathway). The NXF1-NXT1 heterodimer is involved in the export of HSP70 mRNA in conjunction with ALYREF/THOC4 and THOC5 components of the TREX complex. ALYREF/THOC4-bound mRNA is thought to be transferred to the NXF1…	Nuclear RNA export factor 1 OS=Mus musculus OX=10090 GN=Nxf1 PE=1 SV=3	28	16	16	40	618	70.3	8.73	1.07447	1.04624	1.04204	1.05425	0.982888	0.998165	0.975257	0.985437	1.06983	0.00487343
Q6P549	Phosphatidylinositol 3,4,5-trisphosphate 5-phosphatase 2	Inppl1	FUNCTION: Phosphatidylinositol (PtdIns) phosphatase that specifically hydrolyzes the 5-phosphate of phosphatidylinositol-3,4,5-trisphosphate (PtdIns(3,4,5)P3) to produce PtdIns(3,4)P2, thereby negatively regulating the PI3K (phosphoinositide 3-kinase) pathways (PubMed:10958682). Plays a central role in regulation of PI3K-dependent insulin signaling, although the precise molecular mechanisms and s…	Phosphatidylinositol 3,4,5-trisphosphate 5-phosphatase 2 OS=Mus musculus OX=10090 GN=Inppl1 PE=1 SV=1	18	18	19	31	1257	138.9	6.54	0.987979	0.955141	0.982187	0.975102	1.01776	1.02844	1.01444	1.02021	0.955782	0.0146865
P35235	Tyrosine-protein phosphatase non-receptor type 11	Ptpn11	FUNCTION: Acts downstream of various receptor and cytoplasmic protein tyrosine kinases to participate in the signal transduction from the cell surface to the nucleus (PubMed:14967142). Positively regulates MAPK signal transduction pathway (By similarity). Dephosphorylates GAB1, ARHGAP35 and EGFR (By similarity). Dephosphorylates ROCK2 at 'Tyr-722' resulting in stimulation of its RhoA binding acti…	Tyrosine-protein phosphatase non-receptor type 11 OS=Mus musculus OX=10090 GN=Ptpn11 PE=1 SV=3	37	22	22	35	593	68	7.3	0.929033	0.918121	0.936181	0.927779	1.01736	1.06061	1.03502	1.03766	0.894104	0.00127802
B2RRE7	OTU domain-containing protein 4	Otud4	FUNCTION: Deubiquitinase which hydrolyzes the isopeptide bond between the ubiquitin C-terminus and the lysine epsilon-amino group of the target protein. May negatively regulate inflammatory and pathogen recognition signaling in innate immune response. Upon phosphorylation at Ser-202 and Ser-204 residues, via IL-1 receptor and Toll-like receptor signaling pathway, specifically deubiquitinates 'Lys…	OTU domain-containing protein 4 OS=Mus musculus OX=10090 GN=Otud4 PE=1 SV=1	18	15	15	25	1107	123	6.76	0.973626	0.951994	0.983086	0.969569	1.01784	1.02117	1.02162	1.02021	0.950366	0.00548015
Q921S7	39S ribosomal protein L37, mitochondrial	Mrpl37		39S ribosomal protein L37, mitochondrial OS=Mus musculus OX=10090 GN=Mrpl37 PE=1 SV=1	38	15	15	31	423	48.3	8.84	0.945725	0.984768	0.972588	0.967694	1.0103	1.0687	1.04279	1.0406	0.929941	0.0234991
P46664	Adenylosuccinate synthetase isozyme 2	Adss2	FUNCTION: Plays an important role in the de novo pathway and in the salvage pathway of purine nucleotide biosynthesis. Catalyzes the first committed step in the biosynthesis of AMP from IMP. {ECO:0000269|PubMed:12482871}.	Adenylosuccinate synthetase isozyme 2 OS=Mus musculus OX=10090 GN=Adss2 PE=1 SV=2	32	13	13	40	456	50	6.38	0.945268	0.89119	0.921257	0.919238	0.998537	1.06415	1.03155	1.03141	0.891241	0.0102894
Q9CVB6	Actin-related protein 2/3 complex subunit 2	Arpc2	FUNCTION: Actin-binding component of the Arp2/3 complex, a multiprotein complex that mediates actin polymerization upon stimulation by nucleation-promoting factor (NPF). The Arp2/3 complex mediates the formation of branched actin networks in the cytoplasm, providing the force for cell motility. Seems to contact the mother actin filament. In addition to its role in the cytoplasmic cytoskeleton, th…	Actin-related protein 2/3 complex subunit 2 OS=Mus musculus OX=10090 GN=Arpc2 PE=1 SV=3	41	14	14	72	300	34.3	7.36	0.953857	0.95454	0.92097	0.943122	0.984066	1.08014	1.02484	1.02968	0.915935	0.0446083
Q925B0	PRKC apoptosis WT1 regulator protein	Pawr	FUNCTION: Pro-apoptotic protein capable of selectively inducing apoptosis in cancer cells, sensitizing the cells to diverse apoptotic stimuli and causing regression of tumors in animal models. Induces apoptosis in certain cancer cells by activation of the Fas prodeath pathway and coparallel inhibition of NF-kappa-B transcriptional activity. Inhibits the transcriptional activation and augments the…	PRKC apoptosis WT1 regulator protein OS=Mus musculus OX=10090 GN=Pawr PE=1 SV=2	57	12	12	17	333	35.9	5.92	0.934475	0.920788	0.906523	0.920595	1.07332	1.07017	1.02961	1.0577	0.870373	0.00107413
P20664	DNA primase small subunit	Prim1	FUNCTION: Catalytic subunit of the DNA primase complex and component of the DNA polymerase alpha complex (also known as the alpha DNA polymerase-primase complex) which play an essential role in the initiation of DNA synthesis (PubMed:8253737, PubMed:8026492). During the S phase of the cell cycle, the DNA polymerase alpha complex (composed of a catalytic subunit POLA1, an accessory subunit POLA2 a…	DNA primase small subunit OS=Mus musculus OX=10090 GN=Prim1 PE=1 SV=1	40	17	17	32	417	49.3	8.6	1.04989	1.03349	1.02512	1.03617	0.979399	1.0072	0.966295	0.9843	1.05269	0.0211569
Q60973	Histone-binding protein RBBP7	Rbbp7	FUNCTION: Core histone-binding subunit that may target chromatin remodeling factors, histone acetyltransferases and histone deacetylases to their histone substrates in a manner that is regulated by nucleosomal DNA. Component of several complexes which regulate chromatin metabolism. These include the type B histone acetyltransferase (HAT) complex, which is required for chromatin assembly following…	Histone-binding protein RBBP7 OS=Mus musculus OX=10090 GN=Rbbp7 PE=1 SV=1	29	6	13	72	425	47.8	5.05	1.01566	1.0475	1.0394	1.03419	0.992522	0.988954	0.935329	0.972268	1.06368	0.0409818
Q5SV85	Synergin gamma	Synrg	FUNCTION: May play a role in endocytosis and/or membrane trafficking at the trans-Golgi network (TGN). May act by linking the adapter protein complex AP-1 to other proteins (By similarity). {ECO:0000250}.	Synergin gamma OS=Mus musculus OX=10090 GN=Synrg PE=1 SV=1	18	19	19	21	1306	139.5	5.03	0.961122	0.957585	0.946693	0.955133	0.99512	1.04031	1.03815	1.02453	0.932266	0.0106388
Q4KMM3	Oxidation resistance protein 1	Oxr1	FUNCTION: May be involved in protection from oxidative damage.	Oxidation resistance protein 1 OS=Mus musculus OX=10090 GN=Oxr1 PE=1 SV=3	26	19	19	21	866	95.9	5.33	0.948615	0.924467	0.947476	0.940186	1.0331	1.02282	1.04451	1.03348	0.909731	0.00075066
Q9CZW4	Fatty acid CoA ligase Acsl3	Acsl3	FUNCTION: Acyl-CoA synthetases (ACSL) activates long-chain fatty acids for both synthesis of cellular lipids, and degradation via beta-oxidation (By similarity). ACSL3 is required for the incorporation of fatty acids into phosphatidylcholine, the major phospholipid located on the surface of VLDL (very low density lipoproteins) (By similarity). Has mainly an anabolic role in energy metabolism. Med…	Fatty acid CoA ligase Acsl3 OS=Mus musculus OX=10090 GN=Acsl3 PE=1 SV=2	28	17	17	40	720	80.4	8.54	1.03079	1.07545	1.08304	1.06309	0.99816	0.935527	0.985032	0.972906	1.0927	0.0228594
P47791	Glutathione reductase, mitochondrial	Gsr	FUNCTION: Maintains high levels of reduced glutathione in the cytosol.	Glutathione reductase, mitochondrial OS=Mus musculus OX=10090 GN=Gsr PE=1 SV=3	34	13	13	26	500	53.6	7.99	0.9373	0.868853	0.886896	0.897683	1.07049	1.0552	1.04735	1.05768	0.848727	0.00176561
P23475	X-ray repair cross-complementing protein 6	Xrcc6	FUNCTION: Single-stranded DNA-dependent ATP-dependent helicase. Has a role in chromosome translocation. The DNA helicase II complex binds preferentially to fork-like ends of double-stranded DNA in a cell cycle-dependent manner. It works in the 3'-5' direction. Binding to DNA may be mediated by XRCC6. Involved in DNA non-homologous end joining (NHEJ) required for double-strand break repair and V(D…	X-ray repair cross-complementing protein 6 OS=Mus musculus OX=10090 GN=Xrcc6 PE=1 SV=5	29	17	17	48	608	69.4	6.79	1.01596	1.02367	1.05571	1.03178	0.993383	0.95009	0.988518	0.97733	1.05572	0.0410424
Q61235	Beta-2-syntrophin	Sntb2	FUNCTION: Adapter protein that binds to and probably organizes the subcellular localization of a variety of membrane proteins. May link various receptors to the actin cytoskeleton and the dystrophin glycoprotein complex. May play a role in the regulation of secretory granules via its interaction with PTPRN (By similarity). {ECO:0000250}.	Beta-2-syntrophin OS=Mus musculus OX=10090 GN=Sntb2 PE=1 SV=2	37	16	17	34	520	56.3	8.69	0.931782	0.951659	0.947762	0.943734	1.01784	1.02522	1.0313	1.02478	0.92091	0.000358557
Q60967	Bifunctional 3'-phosphoadenosine 5'-phosphosulfate synthase 1	Papss1	FUNCTION: Bifunctional enzyme with both ATP sulfurylase and APS kinase activity, which mediates two steps in the sulfate activation pathway. The first step is the transfer of a sulfate group to ATP to yield adenosine 5'-phosphosulfate (APS), and the second step is the transfer of a phosphate group from ATP to APS yielding 3'-phosphoadenylylsulfate (PAPS: activated sulfate donor used by sulfotrans…	Bifunctional 3'-phosphoadenosine 5'-phosphosulfate synthase 1 OS=Mus musculus OX=10090 GN=Papss1 PE=1 SV=1	30	15	16	42	624	70.7	6.77	1.00138	0.975785	0.957707	0.978291	1.04373	1.01443	1.0133	1.02382	0.955526	0.0475639
Q8CH02	SURP and G-patch domain-containing protein 1	Sugp1	FUNCTION: Plays a role in pre-mRNA splicing. {ECO:0000250}.	SURP and G-patch domain-containing protein 1 OS=Mus musculus OX=10090 GN=Sugp1 PE=1 SV=1	29	16	16	21	643	72.6	7.64	1.04055	1.03614	1.0628	1.0465	0.972318	0.958637	0.951979	0.960978	1.08899	0.00110553
Q60972	Histone-binding protein RBBP4	Rbbp4	FUNCTION: Core histone-binding subunit that may target chromatin assembly factors, chromatin remodeling factors and histone deacetylases to their histone substrates in a manner that is regulated by nucleosomal DNA. Component of several complexes which regulate chromatin metabolism. These include the chromatin assembly factor 1 (CAF-1) complex, which is required for chromatin assembly following DN…	Histone-binding protein RBBP4 OS=Mus musculus OX=10090 GN=Rbbp4 PE=1 SV=5	31	5	12	75	425	47.6	4.89	1.02849	1.0425	1.07827	1.04975	0.964811	0.93362	0.982983	0.960471	1.09296	0.0124649
Q66JS6	Eukaryotic translation initiation factor 3 subunit J-B	Eif3j2	FUNCTION: Component of the eukaryotic translation initiation factor 3 (eIF-3) complex, which is required for several steps in the initiation of protein synthesis. The eIF-3 complex associates with the 40S ribosome and facilitates the recruitment of eIF-1, eIF-1A, eIF-2:GTP:methionyl-tRNAi and eIF-5 to form the 43S pre-initiation complex (43S PIC). The eIF-3 complex stimulates mRNA recruitment to …	Eukaryotic translation initiation factor 3 subunit J-B OS=Mus musculus OX=10090 GN=Eif3j2 PE=1 SV=1	36	12	12	30	263	29.5	4.81	1.05792	1.06136	1.05345	1.05757	0.963561	0.974389	0.96006	0.966004	1.09479	4.76255e-05
Q3B7Z2	Oxysterol-binding protein 1	Osbp	FUNCTION: Lipid transporter involved in lipid countertransport between the Golgi complex and membranes of the endoplasmic reticulum: specifically exchanges sterol with phosphatidylinositol 4-phosphate (PI4P), delivering sterol to the Golgi in exchange for PI4P, which is degraded by the SAC1/SACM1L phosphatase in the endoplasmic reticulum. Binds cholesterol and a range of oxysterols including 25-h…	Oxysterol-binding protein 1 OS=Mus musculus OX=10090 GN=Osbp PE=1 SV=3	28	18	18	27	805	88.7	7.2	1.02069	1.02756	1.05703	1.03509	0.978958	0.950201	0.989599	0.97292	1.0639	0.0185278
Q99KK7	Dipeptidyl peptidase 3	Dpp3	FUNCTION: Cleaves and degrades bioactive peptides, including angiotensin, Leu-enkephalin and Met-enkephalin. Also cleaves Arg-Arg-beta-naphthylamide (in vitro). {ECO:0000250|UniProtKB:Q9NY33}.	Dipeptidyl peptidase 3 OS=Mus musculus OX=10090 GN=Dpp3 PE=1 SV=2	25	16	16	37	738	82.8	5.38	0.956193	0.897853	0.931026	0.928357	0.99621	1.09677	1.0634	1.05213	0.882363	0.0220784
Q9R0P3	S-formylglutathione hydrolase	Esd	FUNCTION: Serine hydrolase involved in the detoxification of formaldehyde. {ECO:0000250}.	S-formylglutathione hydrolase OS=Mus musculus OX=10090 GN=Esd PE=1 SV=1	51	11	11	115	282	31.3	7.12	0.946581	0.891643	0.878533	0.905586	1.03933	1.09202	1.05452	1.06196	0.852752	0.0038879
P25799	Nuclear factor NF-kappa-B p105 subunit	Nfkb1	FUNCTION: NF-kappa-B is a pleiotropic transcription factor present in almost all cell types and is the endpoint of a series of signal transduction events that are initiated by a vast array of stimuli related to many biological processes such as inflammation, immunity, differentiation, cell growth, tumorigenesis and apoptosis. NF-kappa-B is a homo- or heterodimeric complex formed by the Rel-like d…	Nuclear factor NF-kappa-B p105 subunit OS=Mus musculus OX=10090 GN=Nfkb1 PE=1 SV=2	22	18	18	28	971	105.5	5.39	0.994885	0.947439	0.939613	0.960645	1.02488	1.01696	1.01874	1.02019	0.941634	0.0268916
Q8JZX4	Splicing factor 45	Rbm17	FUNCTION: Splice factor that binds to the single-stranded 3'AG at the exon/intron border and promotes its utilization in the second catalytic step. Involved in the regulation of alternative splicing and the utilization of cryptic splice sites (By similarity). {ECO:0000250}.	Splicing factor 45 OS=Mus musculus OX=10090 GN=Rbm17 PE=1 SV=1	38	17	17	40	405	45.3	5.82	1.07433	1.0386	1.0381	1.05034	0.966178	0.962607	0.958268	0.962351	1.09143	0.00196556
P54822	Adenylosuccinate lyase	Adsl	FUNCTION: Catalyzes two non-sequential steps in de novo AMP synthesis: converts (S)-2-(5-amino-1-(5-phospho-D-ribosyl)imidazole-4-carboxamido)succinate (SAICAR) to fumarate plus 5-amino-1-(5-phospho-D-ribosyl)imidazole-4-carboxamide, and thereby also contributes to de novo IMP synthesis, and converts succinyladenosine monophosphate (SAMP) to AMP and fumarate. {ECO:0000250|UniProtKB:P30566}.	Adenylosuccinate lyase OS=Mus musculus OX=10090 GN=Adsl PE=1 SV=2	26	11	11	49	484	54.8	7.27	1.00518	0.819282	0.897532	0.907331	1.05451	1.08809	1.07012	1.07091	0.847253	0.0404352
Q01768	Nucleoside diphosphate kinase B	Nme2	FUNCTION: Major role in the synthesis of nucleoside triphosphates other than ATP. The ATP gamma phosphate is transferred to the NDP beta phosphate via a ping-pong mechanism, using a phosphorylated active-site intermediate (By similarity). Negatively regulates Rho activity by interacting with AKAP13/LBC. Acts as a transcriptional activator of the MYC gene; binds DNA non-specifically. Binds to both…	Nucleoside diphosphate kinase B OS=Mus musculus OX=10090 GN=Nme2 PE=1 SV=1	74	6	11	128	152	17.4	7.5	0.972585	0.862732	0.897305	0.910874	0.98976	1.12791	1.10156	1.07308	0.848842	0.0383642
Q9CYG7	Mitochondrial import receptor subunit TOM34	Tomm34	FUNCTION: Plays a role in the import of cytosolically synthesized preproteins into mitochondria. Binds the mature portion of precursor proteins. Interacts with cellular components, and possesses weak ATPase activity. May be a chaperone-like protein that helps to keep newly synthesized precursors in an unfolded import compatible state (By similarity). {ECO:0000250}.	Mitochondrial import receptor subunit TOM34 OS=Mus musculus OX=10090 GN=Tomm34 PE=1 SV=1	57	17	17	36	309	34.3	9.14	0.978681	0.942853	0.964539	0.962024	0.997378	1.06939	1.02483	1.03053	0.933522	0.0430591
Q9EQ61	Pescadillo homolog	Pes1	FUNCTION: Component of the PeBoW complex, which is required for maturation of 28S and 5.8S ribosomal RNAs and formation of the 60S ribosome. {ECO:0000255|HAMAP-Rule:MF_03028, ECO:0000269|PubMed:15225545, ECO:0000269|PubMed:17308336}.	Pescadillo homolog OS=Mus musculus OX=10090 GN=Pes1 PE=1 SV=1	24	15	15	36	584	67.8	6.84	1.0378	1.07295	1.05487	1.05521	0.929223	1.00115	0.952056	0.960808	1.09825	0.0159511
Q91YK2	Ribosomal RNA processing protein 1 homolog B	Rrp1b	FUNCTION: Positively regulates DNA damage-induced apoptosis by acting as a transcriptional coactivator of proapoptotic target genes of the transcriptional activator E2F1 (By similarity). Likely to play a role in ribosome biogenesis by targeting serine/threonine protein phosphatase PP1 to the nucleolus (By similarity). Involved in regulation of mRNA splicing (PubMed:23604122). Inhibits SIPA1 GTPas…	Ribosomal RNA processing protein 1 homolog B OS=Mus musculus OX=10090 GN=Rrp1b PE=1 SV=2	33	20	20	27	724	80.5	9.72	1.02876	1.04398	1.036	1.03625	1.00369	0.969406	0.972082	0.981727	1.05553	0.0100384
Q8BP67	60S ribosomal protein L24	Rpl24		60S ribosomal protein L24 OS=Mus musculus OX=10090 GN=Rpl24 PE=1 SV=2	46	11	11	134	157	17.8	11.25	1.06474	1.05985	1.02819	1.05093	0.971176	1.01591	0.933834	0.973641	1.07938	0.0426705
Q6PDL0	Cytoplasmic dynein 1 light intermediate chain 2	Dync1li2	FUNCTION: Acts as one of several non-catalytic accessory components of the cytoplasmic dynein 1 complex that are thought to be involved in linking dynein to cargos and to adapter proteins that regulate dynein function. Cytoplasmic dynein 1 acts as a motor for the intracellular retrograde motility of vesicles and organelles along microtubules. May play a role in binding dynein to membranous organe…	Cytoplasmic dynein 1 light intermediate chain 2 OS=Mus musculus OX=10090 GN=Dync1li2 PE=1 SV=2	32	13	13	29	492	54.2	6.28	1.0079	0.924173	0.932879	0.954984	1.02661	1.07966	1.03394	1.04674	0.912343	0.0428915
Q8K3X4	Probable E3 ubiquitin-protein ligase IRF2BPL	Irf2bpl	FUNCTION: Probable E3 ubiquitin protein ligase involved in the proteasome-mediated ubiquitin-dependent degradation of target proteins. Through the degradation of CTNNB1, functions downstream of FOXF2 to negatively regulate the Wnt signaling pathway. Probably plays a role in the development of the central nervous system and in neuronal maintenance (By similarity). Also acts as a transcriptional re…	Probable E3 ubiquitin-protein ligase IRF2BPL OS=Mus musculus OX=10090 GN=Irf2bpl PE=1 SV=1	25	12	15	30	775	80.5	8.24	1.06564	1.00943	1.04728	1.04079	0.975373	0.984891	0.993384	0.984549	1.05712	0.0316284
Q99KN9	Clathrin interactor 1	Clint1	FUNCTION: Binds to membranes enriched in phosphatidylinositol 4,5-bisphosphate (PtdIns(4,5)P2). May have a role in transport via clathrin-coated vesicles from the trans-Golgi network to endosomes. Stimulates clathrin assembly (By similarity). {ECO:0000250}.	Clathrin interactor 1 OS=Mus musculus OX=10090 GN=Clint1 PE=1 SV=2	25	15	15	32	631	68.5	6.25	1.00148	1.06746	1.05976	1.0429	0.949226	0.944686	0.978002	0.957305	1.08941	0.0213126
Q9D8U8	Sorting nexin-5	Snx5	FUNCTION: Involved in several stages of intracellular trafficking. Interacts with membranes containing phosphatidylinositol lipids. Acts in part as component of the retromer membrane-deforming SNX-BAR subcomplex. The SNX-BAR retromer mediates retrograde transport of cargo proteins from endosomes to the trans-Golgi network (TGN) and is involved in endosome-to-plasma membrane transport for cargo pr…	Sorting nexin-5 OS=Mus musculus OX=10090 GN=Snx5 PE=1 SV=1	42	15	16	41	404	46.8	6.62	0.982434	0.93763	0.971267	0.963777	1.00998	1.014	1.02597	1.01665	0.947993	0.0208607
Q3TWF6	WD repeat-containing protein 70	Wdr70		WD repeat-containing protein 70 OS=Mus musculus OX=10090 GN=Wdr70 PE=1 SV=1	25	16	16	22	657	73.1	5.97	1.02352	1.06586	1.05154	1.04697	0.954535	0.989854	0.959677	0.968022	1.08156	0.00895615
Q8CDG3	Deubiquitinating protein VCPIP1	Vcpip1	FUNCTION: Acts as a deubiquitinating enzyme. Necessary for VCP-mediated reassembly of Golgi stacks after mitosis. May play a role in VCP-mediated formation of transitional endoplasmic reticulum (tER). Mediates dissociation of the ternary complex containing STX5A, NSFL1C and VCP. Hydrolyzes 'Lys-11'- and 'Lys-48'-linked polyubiquitin chains (By similarity). {ECO:0000250}.	Deubiquitinating protein VCPIP1 OS=Mus musculus OX=10090 GN=Vcpip1 PE=1 SV=1	20	20	20	28	1220	134.4	7.17	0.96556	0.973479	0.965176	0.968072	1.03715	0.982891	1.03109	1.01705	0.951847	0.0479251
Q8BK64	Activator of 90 kDa heat shock protein ATPase homolog 1	Ahsa1	FUNCTION: Acts as a co-chaperone of HSP90AA1 (PubMed:29127155). Activates the ATPase activity of HSP90AA1 leading to increase in its chaperone activity (PubMed:29127155). Competes with the inhibitory co-chaperone FNIP1 for binding to HSP90AA1, thereby providing a reciprocal regulatory mechanism for chaperoning of client proteins (By similarity). Competes with the inhibitory co-chaperone TSC1 for …	Activator of 90 kDa heat shock protein ATPase homolog 1 OS=Mus musculus OX=10090 GN=Ahsa1 PE=1 SV=2	38	17	17	38	338	38.1	5.53	0.950101	0.869241	0.907045	0.908796	1.03113	1.10431	1.05945	1.06496	0.853359	0.00782005
Q9D8B3	Charged multivesicular body protein 4b	Chmp4b	FUNCTION: Probable core component of the endosomal sorting required for transport complex III (ESCRT-III) which is involved in multivesicular bodies (MVBs) formation and sorting of endosomal cargo proteins into MVBs. MVBs contain intraluminal vesicles (ILVs) that are generated by invagination and scission from the limiting membrane of the endosome and mostly are delivered to lysosomes enabling de…	Charged multivesicular body protein 4b OS=Mus musculus OX=10090 GN=Chmp4b PE=1 SV=2	57	12	13	40	224	24.9	4.82	0.939913	0.908229	0.911094	0.919745	1.01669	1.04832	1.03311	1.03271	0.890617	0.00115747
P55012	Solute carrier family 12 member 2	Slc12a2	FUNCTION: Electrically silent transporter system. Mediates sodium and chloride reabsorption. Plays a vital role in the regulation of ionic balance and cell volume.	Solute carrier family 12 member 2 OS=Mus musculus OX=10090 GN=Slc12a2 PE=1 SV=2	17	17	17	30	1205	131	7.33	1.04161	1.03182	1.02421	1.03255	0.934628	0.999404	0.974889	0.96964	1.06488	0.0323122
Q8K297	Procollagen galactosyltransferase 1	Colgalt1	FUNCTION: Beta-galactosyltransferase that transfers beta-galactose to hydroxylysine residues of type I collagen. By acting on collagen glycosylation, facilitates the formation of collagen triple helix. Also involved in the biosynthesis of collagen type IV. {ECO:0000250|UniProtKB:Q8NBJ5}.	Procollagen galactosyltransferase 1 OS=Mus musculus OX=10090 GN=Colgalt1 PE=1 SV=2	29	16	16	32	617	71	7.28	0.931466	0.966266	0.951984	0.949905	1.03263	1.01252	1.05357	1.0329	0.919646	0.00596442
Q9CXI5	Mesencephalic astrocyte-derived neurotrophic factor	Manf	FUNCTION: Selectively promotes the survival of dopaminergic neurons of the ventral mid-brain. Modulates GABAergic transmission to the dopaminergic neurons of the substantia nigra. Enhances spontaneous, as well as evoked, GABAergic inhibitory postsynaptic currents in dopaminergic neurons. Inhibits cell proliferation and endoplasmic reticulum (ER) stress-induced cell death. Retained in the ER/sarco…	Mesencephalic astrocyte-derived neurotrophic factor OS=Mus musculus OX=10090 GN=Manf PE=1 SV=1	43	11	11	68	179	20.4	8.07	1.05912	1.09974	1.07815	1.079	1.0072	0.926428	0.951048	0.961558	1.12214	0.0115933
Q9D7G0	Ribose-phosphate pyrophosphokinase 1	Prps1	FUNCTION: Catalyzes the synthesis of phosphoribosylpyrophosphate (PRPP) that is essential for nucleotide synthesis.	Ribose-phosphate pyrophosphokinase 1 OS=Mus musculus OX=10090 GN=Prps1 PE=1 SV=4	42	7	12	36	318	34.8	6.98	0.981944	0.898061	0.887334	0.922446	1.09262	1.01659	1.03038	1.04653	0.881433	0.0308378
Q8CGB6	Tensin-2	Tns2	FUNCTION: Tyrosine-protein phosphatase which regulates cell motility proliferation and muscle-response to insulin. In muscles and under catabolic conditions, dephosphorylates IRS1 leading to its degradation and muscle atrophy. Negatively regulates PI3K-AKT pathway activation. {ECO:0000250|UniProtKB:Q63HR2}.	Tensin-2 OS=Mus musculus OX=10090 GN=Tns2 PE=1 SV=1	16	17	19	30	1400	151.9	8.48	1.0873	1.04575	1.04997	1.06101	0.941958	1.01716	0.971885	0.977	1.08599	0.0302221
P97393	Rho GTPase-activating protein 5	Arhgap5	FUNCTION: GTPase-activating protein for Rho family members. {ECO:0000250|UniProtKB:Q13017}.	Rho GTPase-activating protein 5 OS=Mus musculus OX=10090 GN=Arhgap5 PE=1 SV=2	15	20	20	26	1501	172	6.34	0.968617	0.96557	0.976804	0.97033	1.02208	1.00727	1.02472	1.01802	0.953152	0.00171651
Q8BH24	Transmembrane 9 superfamily member 4	Tm9sf4	FUNCTION: Associates with proteins harboring glycine-rich transmembrane domains and ensures their efficient localization to the cell surface. {ECO:0000250|UniProtKB:Q92544}.	Transmembrane 9 superfamily member 4 OS=Mus musculus OX=10090 GN=Tm9sf4 PE=1 SV=1	26	13	13	35	643	74.6	7.23	1.02008	1.05829	1.06347	1.04728	0.970098	0.994216	0.938118	0.967477	1.08249	0.0198233
Q80VA0	N-acetylgalactosaminyltransferase 7	Galnt7	FUNCTION: Glycopeptide transferase involved in O-linked oligosaccharide biosynthesis, which catalyzes the transfer of an N-acetyl-D-galactosamine residue to an already glycosylated peptide. In contrast to other proteins of the family, it does not act as a peptide transferase that transfers GalNAc onto serine or threonine residue on the protein receptor, but instead requires the prior addition of …	N-acetylgalactosaminyltransferase 7 OS=Mus musculus OX=10090 GN=Galnt7 PE=1 SV=2	30	17	17	31	657	75.4	7.93	1.05123	1.06407	1.05328	1.05619	1.00538	0.920586	0.981297	0.969087	1.08989	0.0270113
O88487	Cytoplasmic dynein 1 intermediate chain 2	Dync1i2	FUNCTION: Acts as one of several non-catalytic accessory components of the cytoplasmic dynein 1 complex that are thought to be involved in linking dynein to cargos and to adapter proteins that regulate dynein function. Cytoplasmic dynein 1 acts as a motor for the intracellular retrograde motility of vesicles and organelles along microtubules. The intermediate chains mediate the binding of dynein …	Cytoplasmic dynein 1 intermediate chain 2 OS=Mus musculus OX=10090 GN=Dync1i2 PE=1 SV=1	27	13	13	27	612	68.4	5.29	0.966597	0.957759	0.95977	0.961375	1.01809	1.06122	1.0182	1.0325	0.93111	0.00822172
O88448	Kinesin light chain 2	Klc2	FUNCTION: Kinesin is a microtubule-associated force-producing protein that may play a role in organelle transport. The light chain may function in coupling of cargo to the heavy chain or in the modulation of its ATPase activity.	Kinesin light chain 2 OS=Mus musculus OX=10090 GN=Klc2 PE=1 SV=1	29	9	16	27	599	66.6	7.21	0.920982	0.949824	0.953362	0.941389	1.04872	1.01804	1.04491	1.03722	0.907605	0.00243775
Q6ZQF0	DNA topoisomerase 2-binding protein 1	Topbp1	FUNCTION: Required for DNA replication (By similarity). Plays a role in the rescue of stalled replication forks and checkpoint control (PubMed:14718568). Binds double-stranded DNA breaks and nicks as well as single-stranded DNA (By similarity). Recruits the SWI/SNF chromatin remodeling complex to E2F1-responsive promoters. Down-regulates E2F1 activity and inhibits E2F1-dependent apoptosis during …	DNA topoisomerase 2-binding protein 1 OS=Mus musculus OX=10090 GN=Topbp1 PE=1 SV=2	13	19	19	30	1515	168.8	6.67	1.00153	1.03637	1.03378	1.02389	0.989364	0.981518	0.976864	0.982582	1.04204	0.0247837
P47740	Aldehyde dehydrogenase family 3 member A2	Aldh3a2	FUNCTION: Catalyzes the oxidation of medium and long-chain aliphatic aldehydes to fatty acids. Active on a variety of saturated and unsaturated aliphatic aldehydes between 6 and 24 carbons in length (PubMed:25286108). Responsible for conversion of the sphingosine 1-phosphate (S1P) degradation product hexadecenal to hexadecenoic acid (PubMed:25286108). {ECO:0000269|PubMed:25286108}.	Aldehyde dehydrogenase family 3 member A2 OS=Mus musculus OX=10090 GN=Aldh3a2 PE=1 SV=2	26	10	12	40	484	53.9	8.35	0.887306	0.938664	0.921185	0.915718	1.14872	0.991441	1.02969	1.05662	0.866651	0.0471067
Q60605	Myosin light polypeptide 6	Myl6	FUNCTION: Regulatory light chain of myosin. Does not bind calcium.	Myosin light polypeptide 6 OS=Mus musculus OX=10090 GN=Myl6 PE=1 SV=3	63	9	10	77	151	16.9	4.65	0.926666	0.937839	0.912215	0.925573	0.989633	1.11557	1.04745	1.05088	0.880758	0.0279473
Q99LD4	COP9 signalosome complex subunit 1	Gps1	FUNCTION: Essential component of the COP9 signalosome complex (CSN), a complex involved in various cellular and developmental processes. The CSN complex is an essential regulator of the ubiquitin (Ubl) conjugation pathway by mediating the deneddylation of the cullin subunits of SCF-type E3 ligase complexes, leading to decrease the Ubl ligase activity of SCF-type complexes such as SCF, CSA or DDB2…	COP9 signalosome complex subunit 1 OS=Mus musculus OX=10090 GN=Gps1 PE=1 SV=1	33	14	14	44	471	53.4	6.84	0.985584	0.971467	0.960591	0.972547	1.02982	1.04982	1.01875	1.0328	0.941663	0.00658569
Q9DBS5	Kinesin light chain 4	Klc4	FUNCTION: Kinesin is a microtubule-associated force-producing protein that may play a role in organelle transport. The light chain may function in coupling of cargo to the heavy chain or in the modulation of its ATPase activity (By similarity). {ECO:0000250}.	Kinesin light chain 4 OS=Mus musculus OX=10090 GN=Klc4 PE=1 SV=1	23	6	13	28	619	68.6	6.09	0.920318	0.905678	0.960236	0.928744	1.05344	0.99504	1.04181	1.0301	0.901607	0.0137746
Q8C878	NEDD8-activating enzyme E1 catalytic subunit	Uba3	FUNCTION: Catalytic subunit of the dimeric UBA3-NAE1 E1 enzyme. E1 activates NEDD8 by first adenylating its C-terminal glycine residue with ATP, thereafter linking this residue to the side chain of the catalytic cysteine, yielding a NEDD8-UBA3 thioester and free AMP. E1 finally transfers NEDD8 to the catalytic cysteine of UBE2M. Down-regulates steroid receptor activity. Necessary for cell cycle p…	NEDD8-activating enzyme E1 catalytic subunit OS=Mus musculus OX=10090 GN=Uba3 PE=1 SV=2	42	15	15	31	462	51.7	5.45	1.00429	0.949769	0.952325	0.968794	1.01647	1.05076	1.03683	1.03469	0.936316	0.0317935
Q8VCX5	Calcium uptake protein 1, mitochondrial	Micu1	FUNCTION: Key regulator of mitochondrial calcium uniporter (MCU) that senses calcium level via its EF-hand domains (PubMed:24560927). MICU1 and MICU2 form a disulfide-linked heterodimer that stimulates and inhibits MCU activity, depending on the concentration of calcium (PubMed:24560927). MICU1 acts both as an activator or inhibitor of mitochondrial calcium uptake (By similarity). Acts as a gatek…	Calcium uptake protein 1, mitochondrial OS=Mus musculus OX=10090 GN=Micu1 PE=1 SV=1	27	15	15	32	477	54.3	8.59	1.0359	1.05823	1.05573	1.04995	0.9809	0.9748	0.95457	0.97009	1.08232	0.00168644
P63276	40S ribosomal protein S17	Rps17		40S ribosomal protein S17 OS=Mus musculus OX=10090 GN=Rps17 PE=1 SV=2	63	10	10	101	135	15.5	9.85	1.03962	1.04596	1.04575	1.04378	1.00657	0.991376	0.944655	0.980867	1.06414	0.0284088
Q9CZR8	Elongation factor Ts, mitochondrial	Tsfm	FUNCTION: Associates with the EF-Tu.GDP complex and induces the exchange of GDP to GTP. It remains bound to the aminoacyl-tRNA.EF-Tu.GTP complex up to the GTP hydrolysis stage on the ribosome. {ECO:0000255|HAMAP-Rule:MF_03135}.	Elongation factor Ts, mitochondrial OS=Mus musculus OX=10090 GN=Tsfm PE=1 SV=1	40	11	11	23	324	35.3	7.06	0.982	0.990485	0.989018	0.987168	1.00023	0.999768	0.997815	0.999271	0.987888	0.0112588
O55234	Proteasome subunit beta type-5	Psmb5	FUNCTION: Component of the 20S core proteasome complex involved in the proteolytic degradation of most intracellular proteins. This complex plays numerous essential roles within the cell by associating with different regulatory particles. Associated with two 19S regulatory particles, forms the 26S proteasome and thus participates in the ATP-dependent degradation of ubiquitinated proteins. The 26S…	Proteasome subunit beta type-5 OS=Mus musculus OX=10090 GN=Psmb5 PE=1 SV=3	46	12	12	41	264	28.5	7.02	1.06915	1.05598	1.07013	1.06508	0.973471	0.980156	0.941398	0.965008	1.10371	0.0014454
Q9QWF0	Chromatin assembly factor 1 subunit A	Chaf1a	FUNCTION: Core component of the CAF-1 complex, a complex that is thought to mediate chromatin assembly in DNA replication and DNA repair. Assembles histone octamers onto replicating DNA in vitro. CAF-1 performs the first step of the nucleosome assembly process, bringing newly synthesized histones H3 and H4 to replicating DNA; histones H2A/H2B can bind to this chromatin precursor subsequent to DNA…	Chromatin assembly factor 1 subunit A OS=Mus musculus OX=10090 GN=Chaf1a PE=1 SV=1	17	16	16	31	911	101.9	5.4	1.03882	1.10914	1.05473	1.06756	0.905822	0.982627	0.9581	0.948849	1.12511	0.0187943
Q6P8X1	Sorting nexin-6	Snx6	FUNCTION: Involved in several stages of intracellular trafficking. Interacts with membranes phosphatidylinositol 3,4-bisphosphate and/or phosphatidylinositol 4,5-bisphosphate (Probable). Acts in part as component of the retromer membrane-deforming SNX-BAR subcomplex. The SNX-BAR retromer mediates retrograde transport of cargo proteins from endosomes to the trans-Golgi network (TGN) and is involve…	Sorting nexin-6 OS=Mus musculus OX=10090 GN=Snx6 PE=1 SV=2	42	16	17	51	406	46.6	6.16	0.949665	0.937702	0.896158	0.927842	1.0484	1.04152	1.05829	1.0494	0.884163	0.00199211
Q8JZR0	Long-chain-fatty-acid--CoA ligase 5	Acsl5	FUNCTION: Catalyzes the conversion of long-chain fatty acids to their active form acyl-CoAs for both synthesis of cellular lipids, and degradation via beta-oxidation (By similarity). ACSL5 may activate fatty acids from exogenous sources for the synthesis of triacylglycerol destined for intracellular storage (By similarity). It was suggested that it may also stimulate fatty acid oxidation (By simi…	Long-chain-fatty-acid--CoA ligase 5 OS=Mus musculus OX=10090 GN=Acsl5 PE=1 SV=1	31	17	19	35	683	76.2	7.09	1.03626	1.04782	1.04867	1.04425	1.00492	0.946616	0.981832	0.977788	1.06797	0.0188414
O35654	DNA polymerase delta subunit 2	Pold2	FUNCTION: Accessory component of both the DNA polymerase delta complex and the DNA polymerase zeta complex. As a component of the trimeric and tetrameric DNA polymerase delta complexes (Pol-delta3 and Pol-delta4, respectively), plays a role in high fidelity genome replication, including in lagging strand synthesis, and repair. Pol-delta3 and Pol-delta4 are characterized by the absence or the pres…	DNA polymerase delta subunit 2 OS=Mus musculus OX=10090 GN=Pold2 PE=1 SV=2	32	13	13	21	469	51.3	5.78	1.07987	1.02831	1.02169	1.04329	0.98753	0.986878	0.971321	0.98191	1.06251	0.032667
P70288	Histone deacetylase 2	Hdac2	FUNCTION: Responsible for the deacetylation of lysine residues on the N-terminal part of the core histones (H2A, H2B, H3 and H4). Histone deacetylation gives a tag for epigenetic repression and plays an important role in transcriptional regulation, cell cycle progression and developmental events. Histone deacetylases act via the formation of large multiprotein complexes (By similarity). Forms tra…	Histone deacetylase 2 OS=Mus musculus OX=10090 GN=Hdac2 PE=1 SV=1	29	8	13	40	488	55.3	5.91	1.02214	1.01836	1.05389	1.03146	0.993858	0.984547	0.973182	0.983863	1.04838	0.020268
Q9CZC8	Secernin-1	Scrn1	FUNCTION: Regulates exocytosis in mast cells. Increases both the extent of secretion and the sensitivity of mast cells to stimulation with calcium (By similarity). {ECO:0000250}.	Secernin-1 OS=Mus musculus OX=10090 GN=Scrn1 PE=1 SV=1	29	11	11	29	414	46.3	4.79	0.939316	0.883701	0.932841	0.91862	1.03024	1.06753	1.06451	1.05409	0.871477	0.0031028
P28474	Alcohol dehydrogenase class-3	Adh5	FUNCTION: Catalyzes the oxidation of long-chain primary alcohols and the oxidation of S-(hydroxymethyl) glutathione. Also oxidizes long chain omega-hydroxy fatty acids, such as 20-HETE, producing both the intermediate aldehyde, 20-oxoarachidonate and the end product, a dicarboxylic acid, (5Z,8Z,11Z,14Z)-eicosatetraenedioate. Class-III ADH is remarkably ineffective in oxidizing ethanol. {ECO:00002…	Alcohol dehydrogenase class-3 OS=Mus musculus OX=10090 GN=Adh5 PE=1 SV=3	36	11	13	52	374	39.5	7.25	0.903506	0.87249	0.923658	0.899885	1.05135	1.04514	1.05314	1.04988	0.857135	0.000573499
P97742	Carnitine O-palmitoyltransferase 1, liver isoform	Cpt1a	FUNCTION: Catalyzes the transfer of the acyl group of long-chain fatty acid-CoA conjugates onto carnitine, an essential step for the mitochondrial uptake of long-chain fatty acids and their subsequent beta-oxidation in the mitochondrion. Plays an important role in triglyceride metabolism. {ECO:0000269|PubMed:16169268, ECO:0000269|PubMed:17030509}.	Carnitine O-palmitoyltransferase 1, liver isoform OS=Mus musculus OX=10090 GN=Cpt1a PE=1 SV=4	25	16	16	39	773	88.2	8.62	0.961063	0.979682	0.967491	0.969412	0.995619	1.0332	1.01815	1.01566	0.954469	0.0193041
Q9Z148	Histone-lysine N-methyltransferase EHMT2	Ehmt2	FUNCTION: Histone methyltransferase that specifically mono- and dimethylates 'Lys-9' of histone H3 (H3K9me1 and H3K9me2, respectively) in euchromatin. H3K9me represents a specific tag for epigenetic transcriptional repression by recruiting HP1 proteins to methylated histones. Also mediates monomethylation of 'Lys-56' of histone H3 (H3K56me1) in G1 phase, leading to promote interaction between his…	Histone-lysine N-methyltransferase EHMT2 OS=Mus musculus OX=10090 GN=Ehmt2 PE=1 SV=2	16	15	16	18	1263	138	5.83	1.01912	1.06045	1.02443	1.03467	0.973595	1.00089	0.942892	0.972459	1.06397	0.042597
Q9CWS0	N(G),N(G)-dimethylarginine dimethylaminohydrolase 1	Ddah1	FUNCTION: Hydrolyzes N(G),N(G)-dimethyl-L-arginine (ADMA) and N(G)-monomethyl-L-arginine (MMA) which act as inhibitors of NOS. Has therefore a role in the regulation of nitric oxide generation. {ECO:0000269|PubMed:17273169}.	N(G),N(G)-dimethylarginine dimethylaminohydrolase 1 OS=Mus musculus OX=10090 GN=Ddah1 PE=1 SV=3	50	10	11	21	285	31.4	5.97	0.91381	0.878053	0.90862	0.900161	1.05178	1.06913	1.0577	1.05954	0.84958	0.000202183
Q9QUI0	Transforming protein RhoA	Rhoa	FUNCTION: Small GTPase which cycles between an active GTP-bound and an inactive GDP-bound state. Mainly associated with cytoskeleton organization, in active state binds to a variety of effector proteins to regulate cellular responses such as cytoskeletal dynamics, cell migration and cell cycle. Regulates a signal transduction pathway linking plasma membrane receptors to the assembly of focal adhe…	Transforming protein RhoA OS=Mus musculus OX=10090 GN=Rhoa PE=1 SV=1	39	3	8	53	193	21.8	6.1	0.910026	0.9222	0.9223	0.918175	1.09978	1.00543	1.02858	1.0446	0.878975	0.0116178
Q8R2M2	Deoxynucleotidyltransferase terminal-interacting protein 2	Dnttip2	FUNCTION: Regulates the transcriptional activity of DNTT and ESR1. May function as a chromatin remodeling protein (By similarity). {ECO:0000250}.	Deoxynucleotidyltransferase terminal-interacting protein 2 OS=Mus musculus OX=10090 GN=Dnttip2 PE=1 SV=1	23	18	18	23	758	84.2	6.44	1.00744	1.02541	1.05301	1.02862	0.994711	0.958676	0.98744	0.980276	1.04932	0.0484729
Q9Z2V5	Histone deacetylase 6	Hdac6	FUNCTION: Responsible for the deacetylation of lysine residues on the N-terminal part of the core histones (H2A, H2B, H3 and H4) (PubMed:9891014). Histone deacetylation gives a tag for epigenetic repression and plays an important role in transcriptional regulation, cell cycle progression and developmental events (PubMed:9891014). Histone deacetylases act via the formation of large multiprotein co…	Histone deacetylase 6 OS=Mus musculus OX=10090 GN=Hdac6 PE=1 SV=3	17	18	18	35	1149	125.7	5.78	0.976588	0.945056	0.972154	0.964599	1.0018	1.03276	0.994899	1.00982	0.955222	0.0413646
Q8BX09	Retinoblastoma-binding protein 5	Rbbp5	FUNCTION: In embryonic stem (ES) cells, plays a crucial role in the differentiation potential, particularly along the neural lineage, regulating gene induction and H3 'Lys-4' methylation at key developmental loci, including that mediated by retinoic acid (PubMed:21335234). Does not affect ES cell self-renewal (PubMed:21335234). Component or associated component of some histone methyltransferase c…	Retinoblastoma-binding protein 5 OS=Mus musculus OX=10090 GN=Rbbp5 PE=1 SV=2	36	16	16	19	538	59.1	5.1	0.966709	0.935409	0.974185	0.958768	1.01473	1.05626	1.00947	1.02682	0.933729	0.0230394
O89110	Caspase-8	Casp8	FUNCTION: Most upstream protease of the activation cascade of caspases responsible for the TNFRSF6/FAS mediated and TNFRSF1A induced cell death. Binding to the adapter molecule FADD recruits it to either receptor. The resulting aggregate called death-inducing signaling complex (DISC) performs CASP8 proteolytic activation. The active dimeric enzyme is then liberated from the DISC and free to activ…	Caspase-8 OS=Mus musculus OX=10090 GN=Casp8 PE=1 SV=1	33	16	16	27	480	55.3	5.25	0.957147	0.853808	0.901107	0.90402	1.03843	1.06893	1.03337	1.04691	0.863514	0.010955
Q5SSL4	Active breakpoint cluster region-related protein	Abr	FUNCTION: Protein with a unique structure having two opposing regulatory activities toward small GTP-binding proteins. The C-terminus is a GTPase-activating protein domain which stimulates GTP hydrolysis by RAC1, RAC2 and CDC42. Accelerates the intrinsic rate of GTP hydrolysis of RAC1 or CDC42, leading to down-regulation of the active GTP-bound form. The central Dbl homology (DH) domain functions…	Active breakpoint cluster region-related protein OS=Mus musculus OX=10090 GN=Abr PE=1 SV=1	22	16	18	28	859	97.6	6.58	0.974572	0.943326	0.942315	0.953405	0.999553	1.07253	1.02721	1.0331	0.922861	0.0284601
P18242	Cathepsin D	Ctsd	FUNCTION: Acid protease active in intracellular protein breakdown. Plays a role in APP processing following cleavage and activation by ADAM30 which leads to APP degradation. {ECO:0000250|UniProtKB:P07339}.	Cathepsin D OS=Mus musculus OX=10090 GN=Ctsd PE=1 SV=1	30	10	10	60	410	44.9	7.15	1.14782	1.10447	1.08747	1.11325	0.932876	0.941558	0.952784	0.942406	1.18129	0.0008246
Q9JJA4	Ribosome biogenesis protein WDR12	Wdr12	FUNCTION: Component of the PeBoW complex, which is required for maturation of 28S and 5.8S ribosomal RNAs and formation of the 60S ribosome. {ECO:0000255|HAMAP-Rule:MF_03029}.	Ribosome biogenesis protein WDR12 OS=Mus musculus OX=10090 GN=Wdr12 PE=1 SV=1	35	12	12	35	423	47.3	5.6	0.99841	1.01647	1.02159	1.01216	0.974223	0.983392	0.995675	0.98443	1.02817	0.0417624
Q9D2R0	Acetoacetyl-CoA synthetase	Aacs	FUNCTION: Activates acetoacetate to acetoacetyl-CoA. May be involved in utilizing ketone body for the fatty acid-synthesis during adipose tissue development (By similarity). {ECO:0000250}.	Acetoacetyl-CoA synthetase OS=Mus musculus OX=10090 GN=Aacs PE=1 SV=1	26	18	18	40	672	75.2	6.71	1.05795	1.04417	1.0476	1.0499	0.948285	0.990092	0.975222	0.9712	1.08104	0.00366927
A3KGB4	TBC1 domain family member 8B	Tbc1d8b	FUNCTION: Involved in vesicular recycling, probably as a RAB11B GTPase-activating protein. {ECO:0000250|UniProtKB:Q0IIM8}.	TBC1 domain family member 8B OS=Mus musculus OX=10090 GN=Tbc1d8b PE=1 SV=1	18	18	18	34	1114	127.8	5.49	0.943373	0.958099	0.930916	0.944129	1.03531	1.01421	1.02015	1.02322	0.922701	0.00141347
Q9D6Y9	1,4-alpha-glucan-branching enzyme	Gbe1	FUNCTION: Required for normal glycogen accumulation. The alpha 1-6 branches of glycogen play an important role in increasing the solubility of the molecule. {ECO:0000250|UniProtKB:Q04446}.	1,4-alpha-glucan-branching enzyme OS=Mus musculus OX=10090 GN=Gbe1 PE=1 SV=1	24	14	14	24	702	80.3	6.43	0.897868	0.911411	0.929342	0.912874	1.0209	1.03748	1.05295	1.03711	0.88021	0.000667656
Q9QYC0	Alpha-adducin	Add1	FUNCTION: Membrane-cytoskeleton-associated protein that promotes the assembly of the spectrin-actin network. Binds to calmodulin.	Alpha-adducin OS=Mus musculus OX=10090 GN=Add1 PE=1 SV=2	21	12	12	28	735	80.6	5.9	0.974184	0.991104	0.982025	0.982438	1.0244	1.00003	1.00116	1.00853	0.974131	0.0489254
Q8BT60	Copine-3	Cpne3	FUNCTION: Calcium-dependent phospholipid-binding protein that plays a role in ERBB2-mediated tumor cell migration in response to growth factor heregulin stimulation. {ECO:0000250|UniProtKB:O75131}.	Copine-3 OS=Mus musculus OX=10090 GN=Cpne3 PE=1 SV=2	26	9	11	39	533	59.5	5.78	0.979408	0.941076	0.931336	0.950607	1.04795	1.04724	1.02781	1.041	0.913165	0.0049318
Q9D787	RING-type E3 ubiquitin-protein ligase PPIL2	Ppil2	FUNCTION: Has a ubiquitin-protein ligase activity acting as an E3 ubiquitin protein ligase or as an ubiquitin-ubiquitin ligase promoting elongation of ubiquitin chains on substrates. By mediating 'Lys-48'-linked polyubiquitination of proteins could target them for proteasomal degradation. May also function as a chaperone, playing a role in transport to the cell membrane of BSG/Basigin for instanc…	RING-type E3 ubiquitin-protein ligase PPIL2 OS=Mus musculus OX=10090 GN=Ppil2 PE=1 SV=2	35	17	17	25	521	59	8.38	1.0629	1.06094	1.06924	1.06436	0.931253	1.00863	0.991896	0.977259	1.08913	0.0211132
Q9CQF0	39S ribosomal protein L11, mitochondrial	Mrpl11		39S ribosomal protein L11, mitochondrial OS=Mus musculus OX=10090 GN=Mrpl11 PE=1 SV=1	58	11	11	28	192	20.7	9.73	1.06609	1.04376	1.04581	1.05189	1.0077	0.988544	0.936999	0.977748	1.07583	0.0291817
Q8C6L5	Cyclic GMP-AMP synthase	Cgas	FUNCTION: Nucleotidyltransferase that catalyzes the formation of cyclic GMP-AMP (cGAMP) from ATP and GTP and plays a key role in innate immunity (PubMed:23258413, PubMed:23647843, PubMed:23722158, PubMed:26829768, PubMed:28214358). Catalysis involves both the formation of a 2',5' phosphodiester linkage at the GpA step and the formation of a 3',5' phosphodiester linkage at the ApG step, producing …	Cyclic GMP-AMP synthase OS=Mus musculus OX=10090 GN=Cgas PE=1 SV=1	32	15	15	29	507	58.2	9.57	1.05147	1.03546	1.07044	1.05245	1.00932	0.96716	0.953816	0.976767	1.07749	0.0179584
Q6ZQ73	Cullin-associated NEDD8-dissociated protein 2	Cand2	FUNCTION: Probable assembly factor of SCF (SKP1-CUL1-F-box protein) E3 ubiquitin ligase complexes that promotes the exchange of the substrate-recognition F-box subunit in SCF complexes, thereby playing a key role in the cellular repertoire of SCF complexes. {ECO:0000250}.	Cullin-associated NEDD8-dissociated protein 2 OS=Mus musculus OX=10090 GN=Cand2 PE=1 SV=2	15	16	17	23	1235	135.5	5.58	0.931714	0.922262	0.951977	0.935318	1.01608	1.02443	1.0527	1.03107	0.907133	0.00247383
Q9CZX8	40S ribosomal protein S19	Rps19	FUNCTION: Required for pre-rRNA processing and maturation of 40S ribosomal subunits. {ECO:0000250}.	40S ribosomal protein S19 OS=Mus musculus OX=10090 GN=Rps19 PE=1 SV=3	61	12	12	124	145	16.1	10.4	1.06821	1.04349	1.05095	1.05421	0.965519	0.962729	0.936841	0.95503	1.10386	0.00106175
Q3V1H1	Cytoskeleton-associated protein 2	Ckap2	FUNCTION: Possesses microtubule stabilizing properties. Involved in regulating aneuploidy, cell cycling, and cell death in a p53-dependent manner. {ECO:0000269|PubMed:15504249, ECO:0000269|PubMed:16061649}.	Cytoskeleton-associated protein 2 OS=Mus musculus OX=10090 GN=Ckap2 PE=1 SV=1	28	16	16	21	664	74	9.23	1.02189	1.02277	1.03207	1.02558	0.998265	0.954997	0.955553	0.969605	1.05773	0.0189633
Q60855	Receptor-interacting serine/threonine-protein kinase 1	Ripk1	FUNCTION: Serine-threonine kinase which is a key regulator of TNF-mediated apoptosis, necroptosis and inflammatory pathways (PubMed:25459879). Exhibits kinase activity-dependent functions that trigger cell death and kinase-independent scaffold functions regulating inflammatory signaling and cell survival (PubMed:31519887, PubMed:31519886). Initiates ripoptocide which describes cell death that is …	Receptor-interacting serine/threonine-protein kinase 1 OS=Mus musculus OX=10090 GN=Ripk1 PE=1 SV=1	27	16	16	28	656	74.8	6.47	0.983319	0.953795	0.952404	0.963173	0.998255	1.03778	1.05057	1.02887	0.936146	0.0245897
Q91ZJ5	UTP--glucose-1-phosphate uridylyltransferase	Ugp2	FUNCTION: Plays a central role as a glucosyl donor in cellular metabolic pathways.	UTP--glucose-1-phosphate uridylyltransferase OS=Mus musculus OX=10090 GN=Ugp2 PE=1 SV=3	29	14	14	34	508	56.9	7.61	0.953148	0.870941	0.92908	0.917723	1.0547	1.04763	1.04706	1.0498	0.87419	0.00574773
Q91XD6	Vacuolar protein-sorting-associated protein 36	Vps36	FUNCTION: Component of the ESCRT-II complex (endosomal sorting complex required for transport II), which is required for multivesicular body (MVB) formation and sorting of endosomal cargo proteins into MVBs. The MVB pathway mediates delivery of transmembrane proteins into the lumen of the lysosome for degradation. The ESCRT-II complex is probably involved in the recruitment of the ESCRT-III compl…	Vacuolar protein-sorting-associated protein 36 OS=Mus musculus OX=10090 GN=Vps36 PE=1 SV=1	41	15	15	29	386	43.7	7.15	0.947464	0.895842	0.938903	0.927403	1.0502	1.06361	1.0104	1.0414	0.890531	0.00725167
P10649	Glutathione S-transferase Mu 1	Gstm1	FUNCTION: Conjugation of reduced glutathione to a wide number of exogenous and endogenous hydrophobic electrophiles. Involved in the formation of glutathione conjugates of both prostaglandin A2 (PGA2) and prostaglandin J2 (PGJ2). Participates in the formation of novel hepoxilin regioisomers. {ECO:0000250|UniProtKB:P09488}.	Glutathione S-transferase Mu 1 OS=Mus musculus OX=10090 GN=Gstm1 PE=1 SV=2	63	12	15	40	218	26	7.94	0.910907	0.882762	0.905506	0.899725	1.11177	1.00724	1.06033	1.05978	0.848974	0.00698471
Q99LI7	Cleavage stimulation factor subunit 3	Cstf3	FUNCTION: One of the multiple factors required for polyadenylation and 3'-end cleavage of mammalian pre-mRNAs. {ECO:0000250}.	Cleavage stimulation factor subunit 3 OS=Mus musculus OX=10090 GN=Cstf3 PE=1 SV=1	21	15	15	28	717	82.8	8.12	1.00277	1.07222	1.03157	1.03552	0.976214	0.977326	0.967586	0.973709	1.06348	0.0386626
P59997	Lysine-specific demethylase 2A	Kdm2a	FUNCTION: Histone demethylase that specifically demethylates 'Lys-36' of histone H3, thereby playing a central role in histone code. Preferentially demethylates dimethylated H3 'Lys-36' residue while it has weak or no activity for mono- and tri-methylated H3 'Lys-36'. May also recognize and bind to some phosphorylated proteins and promote their ubiquitination and degradation. Required to maintain…	Lysine-specific demethylase 2A OS=Mus musculus OX=10090 GN=Kdm2a PE=1 SV=2	16	16	16	27	1161	132.6	7.44	1.02968	1.06395	1.07901	1.05755	0.972628	0.965761	0.965778	0.968056	1.09244	0.00374965
Q80XK6	Autophagy-related protein 2 homolog B	Atg2b	FUNCTION: Required for both autophagosome formation and regulation of lipid droplet morphology and dispersion. {ECO:0000250}.	Autophagy-related protein 2 homolog B OS=Mus musculus OX=10090 GN=Atg2b PE=1 SV=3	10	19	19	24	2075	231.3	5.88	0.969876	0.976954	0.977502	0.974777	1.01559	0.996979	0.997873	1.00348	0.971396	0.0117835
P97313	DNA-dependent protein kinase catalytic subunit	Prkdc	FUNCTION: Serine/threonine-protein kinase that acts as a molecular sensor for DNA damage (By similarity). Involved in DNA non-homologous end joining (NHEJ) required for double-strand break (DSB) repair and V(D)J recombination (By similarity). Must be bound to DNA to express its catalytic properties (By similarity). Promotes processing of hairpin DNA structures in V(D)J recombination by activation…	DNA-dependent protein kinase catalytic subunit OS=Mus musculus OX=10090 GN=Prkdc PE=1 SV=3	6	23	23	26	4128	471.2	7.12	1.0176	1.05818	1.04355	1.03978	0.980695	1.00345	1.00192	0.995354	1.04463	0.0334145
Q922P9	Putative oxidoreductase GLYR1	Glyr1	FUNCTION: Nucleosome-destabilizing factor that is recruited to genes during transcriptional activation (PubMed:29759984). Facilitates Pol II transcription through nucleosomes (By similarity). Binds DNA (in vitro) (By similarity). Recognizes and binds trimethylated 'Lys-36' of histone H3 (H3K36me3) (PubMed:29759984). Promotes KDM1B demethylase activity (By similarity). Stimulates the acetylation o…	Putative oxidoreductase GLYR1 OS=Mus musculus OX=10090 GN=Glyr1 PE=1 SV=1	28	13	13	29	546	59.7	9.22	1.03466	1.04402	1.04432	1.041	1.02311	0.961601	0.97151	0.985407	1.05642	0.0451882
Q63844	Mitogen-activated protein kinase 3	Mapk3	FUNCTION: Serine/threonine kinase which acts as an essential component of the MAP kinase signal transduction pathway. MAPK1/ERK2 and MAPK3/ERK1 are the 2 MAPKs which play an important role in the MAPK/ERK cascade. They participate also in a signaling cascade initiated by activated KIT and KITLG/SCF. Depending on the cellular context, the MAPK/ERK cascade mediates diverse biological functions such…	Mitogen-activated protein kinase 3 OS=Mus musculus OX=10090 GN=Mapk3 PE=1 SV=5	43	11	15	51	380	43	6.61	0.949119	0.915742	0.949345	0.938069	1.04853	1.02445	1.05607	1.04301	0.899383	0.00202646
Q8BP92	Reticulocalbin-2	Rcn2	FUNCTION: Not known. Binds calcium (By similarity). {ECO:0000250}.	Reticulocalbin-2 OS=Mus musculus OX=10090 GN=Rcn2 PE=1 SV=1	44	13	13	27	320	37.2	4.42	0.94419	0.961498	0.906452	0.93738	1.03373	0.993306	1.01041	1.01248	0.925824	0.0199658
Q8BHB4	WD repeat-containing protein 3	Wdr3		WD repeat-containing protein 3 OS=Mus musculus OX=10090 GN=Wdr3 PE=1 SV=1	22	17	17	27	942	105.7	6.64	1.03368	1.05049	1.04981	1.04466	0.929441	1.00004	0.971327	0.966937	1.08038	0.0215389
Q8BYL4	Tyrosine--tRNA ligase, mitochondrial	Yars2	FUNCTION: Catalyzes the attachment of tyrosine to tRNA(Tyr) in a two-step reaction: tyrosine is first activated by ATP to form Tyr-AMP and then transferred to the acceptor end of tRNA(Tyr). {ECO:0000250|UniProtKB:Q9Y2Z4}.	Tyrosine--tRNA ligase, mitochondrial OS=Mus musculus OX=10090 GN=Yars2 PE=1 SV=2	35	11	11	22	472	52.6	9.16	0.999835	1.0805	1.06456	1.0483	0.965701	0.939459	0.985201	0.963454	1.08806	0.0387732
P47757	F-actin-capping protein subunit beta	Capzb	FUNCTION: F-actin-capping proteins bind in a Ca(2+)-independent manner to the fast growing ends of actin filaments (barbed end) thereby blocking the exchange of subunits at these ends. Unlike other capping proteins (such as gelsolin and severin), these proteins do not sever actin filaments. Isoform 3 may play a role in spermatogenesis. Alternatively, may play a role in later maturation steps such…	F-actin-capping protein subunit beta OS=Mus musculus OX=10090 GN=Capzb PE=1 SV=3	40	11	11	34	277	31.3	5.74	0.962999	0.98557	0.970646	0.973072	1.02521	0.994808	1.00647	1.00883	0.964555	0.0318902
A2A4P0	ATP-dependent RNA helicase DHX8	Dhx8	FUNCTION: Involved in pre-mRNA splicing as component of the spliceosome. Facilitates nuclear export of spliced mRNA by releasing the RNA from the spliceosome. {ECO:0000250|UniProtKB:Q14562}.	ATP-dependent RNA helicase DHX8 OS=Mus musculus OX=10090 GN=Dhx8 PE=2 SV=1	12	14	14	27	1244	142.5	8.12	1.04114	1.03348	1.01575	1.03012	0.962945	1.00411	0.967425	0.978159	1.05313	0.0259904
O35864	COP9 signalosome complex subunit 5	Cops5	FUNCTION: Probable protease subunit of the COP9 signalosome complex (CSN), a complex involved in various cellular and developmental processes. The CSN complex is an essential regulator of the ubiquitin (Ubl) conjugation pathway by mediating the deneddylation of the cullin subunits of the SCF-type E3 ligase complexes, leading to decrease the Ubl ligase activity of SCF-type complexes such as SCF, C…	COP9 signalosome complex subunit 5 OS=Mus musculus OX=10090 GN=Cops5 PE=1 SV=3	38	10	10	38	334	37.5	6.54	0.979226	0.931652	0.930638	0.947172	1.08812	1.01286	1.04315	1.04804	0.903754	0.0204584
Q9D0F3	Protein ERGIC-53	Lman1	FUNCTION: Mannose-specific lectin. May recognize sugar residues of glycoproteins, glycolipids, or glycosylphosphatidyl inositol anchors and may be involved in the sorting or recycling of proteins, lipids, or both. The LMAN1-MCFD2 complex forms a specific cargo receptor for the ER-to-Golgi transport of selected proteins (By similarity). {ECO:0000250}.	Protein ERGIC-53 OS=Mus musculus OX=10090 GN=Lman1 PE=1 SV=1	27	12	12	28	517	57.8	6.34	1.03343	1.13396	1.13666	1.10135	0.888024	0.968461	0.97227	0.942918	1.16802	0.0222235
Q9D8V0	Minor histocompatibility antigen H13	Hm13	FUNCTION: Catalyzes intramembrane proteolysis of some signal peptides after they have been cleaved from a preprotein, resulting in the release of the fragment from the ER membrane into the cytoplasm. Required to generate lymphocyte cell surface (HLA-E) epitopes derived from MHC class I signal peptides. Involved in the intramembrane cleavage of the integral membrane protein PSEN1. Cleaves the inte…	Minor histocompatibility antigen H13 OS=Mus musculus OX=10090 GN=Hm13 PE=1 SV=1	26	12	12	34	378	41.7	6.04	1.01299	1.10493	1.04703	1.05498	0.928563	0.991089	0.970374	0.963342	1.09513	0.0479848
Q9QXE7	F-box-like/WD repeat-containing protein TBL1X	Tbl1x	FUNCTION: F-box-like protein involved in the recruitment of the ubiquitin/19S proteasome complex to nuclear receptor-regulated transcription units. Plays an essential role in transcription activation mediated by nuclear receptors. Probably acts as integral component of corepressor complexes that mediates the recruitment of the 19S proteasome complex, leading to the subsequent proteasomal degradat…	F-box-like/WD repeat-containing protein TBL1X OS=Mus musculus OX=10090 GN=Tbl1x PE=1 SV=2	31	8	12	24	527	56.8	5.72	1.02102	1.02801	1.02571	1.02491	0.968138	0.985524	0.984697	0.979453	1.04641	0.00165329
Q9D824	Pre-mRNA 3'-end-processing factor FIP1	Fip1l1	FUNCTION: Component of the cleavage and polyadenylation specificity factor (CPSF) complex that plays a key role in pre-mRNA 3'-end formation, recognizing the AAUAAA signal sequence and interacting with poly(A) polymerase and other factors to bring about cleavage and poly(A) addition. FIP1L1 contributes to poly(A) site recognition and stimulates poly(A) addition. Binds to U-rich RNA sequence eleme…	Pre-mRNA 3'-end-processing factor FIP1 OS=Mus musculus OX=10090 GN=Fip1l1 PE=1 SV=1	23	12	12	23	581	64.9	5.77	1.06329	1.02333	1.09075	1.05913	0.978103	0.946618	0.940684	0.955135	1.10887	0.0102652
Q61036	Serine/threonine-protein kinase PAK 3	Pak3	FUNCTION: Serine/threonine protein kinase that plays a role in a variety of different signaling pathways including cytoskeleton regulation, cell migration, or cell cycle regulation. Plays a role in dendrite spine morphogenesis as well as synapse formation and plasticity (PubMed:25851601). Acts as downstream effector of the small GTPases CDC42 and RAC1. Activation by the binding of active CDC42 an…	Serine/threonine-protein kinase PAK 3 OS=Mus musculus OX=10090 GN=Pak3 PE=1 SV=2	23	4	11	29	559	62.4	5.4	0.978683	0.939157	0.925903	0.947914	1.01031	1.09935	1.03774	1.04913	0.903522	0.0301167
P47199	Quinone oxidoreductase	Cryz	FUNCTION: Does not have alcohol dehydrogenase activity. Binds NADP and acts through a one-electron transfer process. Orthoquinones, such as 1,2-naphthoquinone or 9,10-phenanthrenequinone, are the best substrates (in vitro). May act in the detoxification of xenobiotics. Interacts with (AU)-rich elements (ARE) in the 3'-UTR of target mRNA species and enhances their stability. NADPH binding interfer…	Quinone oxidoreductase OS=Mus musculus OX=10090 GN=Cryz PE=1 SV=1	48	10	10	23	331	35.2	8.07	0.954553	0.9501	0.947673	0.950776	1.1035	0.994058	1.02809	1.04188	0.912555	0.0482226
P70206	Plexin-A1	Plxna1	FUNCTION: Coreceptor for SEMA3A, SEMA3C, SEMA3F and SEMA6D. Necessary for signaling by class 3 semaphorins and subsequent remodeling of the cytoskeleton. Plays a role in axon guidance, invasive growth and cell migration. Class 3 semaphorins bind to a complex composed of a neuropilin and a plexin. The plexin modulates the affinity of the complex for specific semaphorins, and its cytoplasmic domain…	Plexin-A1 OS=Mus musculus OX=10090 GN=Plxna1 PE=1 SV=1	11	14	16	24	1894	211	6.9	0.992725	0.967309	0.991285	0.983773	1.02914	1.02532	1.00697	1.02047	0.964035	0.0266356
P54227	Stathmin	Stmn1	FUNCTION: Involved in the regulation of the microtubule (MT) filament system by destabilizing microtubules. Prevents assembly and promotes disassembly of microtubules. Phosphorylation at Ser-16 may be required for axon formation during neurogenesis (By similarity). Involved in the control of the learned and innate fear. {ECO:0000250, ECO:0000269|PubMed:16286011}.	Stathmin OS=Mus musculus OX=10090 GN=Stmn1 PE=1 SV=2	57	10	10	57	149	17.3	5.97	0.942367	0.853135	0.941219	0.912241	1.04888	1.02642	1.03435	1.03655	0.880072	0.0147832
Q8VE37	Regulator of chromosome condensation	Rcc1	FUNCTION: Guanine-nucleotide releasing factor that promotes the exchange of Ran-bound GDP by GTP, and thereby plays an important role in RAN-mediated functions in nuclear import and mitosis. Contributes to the generation of high levels of chromosome-associated, GTP-bound RAN, which is important for mitotic spindle assembly and normal progress through mitosis. Via its role in maintaining high leve…	Regulator of chromosome condensation OS=Mus musculus OX=10090 GN=Rcc1 PE=1 SV=1	26	9	9	20	421	44.9	8.1	1.03699	1.04282	1.00527	1.02836	0.968607	0.992605	0.937887	0.966366	1.06415	0.0344579
P23492	Purine nucleoside phosphorylase	Pnp	FUNCTION: The purine nucleoside phosphorylases catalyze the phosphorolytic breakdown of the N-glycosidic bond in the beta-(deoxy)ribonucleoside molecules, with the formation of the corresponding free purine bases and pentose-1-phosphate. {ECO:0000269|PubMed:1902950}.	Purine nucleoside phosphorylase OS=Mus musculus OX=10090 GN=Pnp PE=1 SV=2	37	8	8	30	289	32.3	6.16	0.954215	0.899233	0.949869	0.934439	1.06693	0.977	1.07116	1.03836	0.899915	0.0426266
O55023	Inositol monophosphatase 1	Impa1	FUNCTION: Responsible for the provision of inositol required for synthesis of phosphatidylinositol and polyphosphoinositides and has been implicated as the pharmacological target for lithium action in brain. Has broad substrate specificity and can use myo-inositol monophosphates, myo-inositol 1,3-diphosphate, myo-inositol 1,4-diphosphate, scyllo-inositol-phosphate, D-galactose 1-phosphate, glucos…	Inositol monophosphatase 1 OS=Mus musculus OX=10090 GN=Impa1 PE=1 SV=1	42	12	12	29	277	30.4	5.19	0.963364	0.884429	0.9012	0.916331	1.05761	1.07417	1.03014	1.05397	0.869408	0.00720431
Q8BVI4	Dihydropteridine reductase	Qdpr	FUNCTION: The product of this enzyme, tetrahydrobiopterin (BH-4), is an essential cofactor for phenylalanine, tyrosine, and tryptophan hydroxylases. {ECO:0000250}.	Dihydropteridine reductase OS=Mus musculus OX=10090 GN=Qdpr PE=1 SV=2	37	7	7	31	241	25.6	7.81	0.95966	0.901401	0.967684	0.942915	1.04341	1.0279	1.02206	1.03113	0.914452	0.0156072
Q6PIP5	NudC domain-containing protein 1	Nudcd1		NudC domain-containing protein 1 OS=Mus musculus OX=10090 GN=Nudcd1 PE=1 SV=2	20	11	11	30	582	66.7	5.3	0.937309	0.924715	0.936668	0.932897	1.02208	1.09272	1.03304	1.04928	0.889084	0.00646229
Q8CHU3	Epsin-2	Epn2	FUNCTION: Plays a role in the formation of clathrin-coated invaginations and endocytosis. {ECO:0000250}.	Epsin-2 OS=Mus musculus OX=10090 GN=Epn2 PE=1 SV=1	25	10	11	22	595	63.4	8.16	0.958275	0.963489	0.925739	0.949168	1.0269	1.03491	1.05598	1.03926	0.913309	0.0035478
O88967	ATP-dependent zinc metalloprotease YME1L1	Yme1l1	FUNCTION: ATP-dependent metalloprotease that catalyzes the degradation of folded and unfolded proteins with a suitable degron sequence in the mitochondrial intermembrane region (By similarity). Plays an important role in regulating mitochondrial morphology and function by cleaving OPA1 at position S2, giving rise to a form of OPA1 that promotes maintenance of normal mitochondrial structure (PubMe…	ATP-dependent zinc metalloprotease YME1L1 OS=Mus musculus OX=10090 GN=Yme1l1 PE=1 SV=1	21	14	14	25	715	80	8.97	1.11525	1.06413	1.0601	1.07983	0.903165	1.02749	0.960322	0.963658	1.12055	0.0441685
Q9JK81	MYG1 exonuclease	Myg1	FUNCTION: 3'-5' RNA exonuclease which cleaves in situ on specific transcripts in both nucleus and mitochondrion. Involved in regulating spatially segregated organellar RNA processing, acts as a coordinator of nucleo-mitochondrial crosstalk (PubMed:31081026). In nucleolus, processes pre-ribosomal RNA involved in ribosome assembly and alters cytoplasmic translation. In mitochondrial matrix, process…	MYG1 exonuclease OS=Mus musculus OX=10090 GN=Myg1 PE=1 SV=1	34	11	11	25	380	42.7	7.02	0.994519	0.92667	0.948693	0.956628	1.06331	1.03597	1.03116	1.04348	0.916768	0.0177576
Q64512	Tyrosine-protein phosphatase non-receptor type 13	Ptpn13	FUNCTION: Tyrosine phosphatase which regulates negatively FAS-induced apoptosis and NGFR-mediated pro-apoptotic signaling. May regulate phosphoinositide 3-kinase (PI3K) signaling through dephosphorylation of PIK3R2. {ECO:0000250|UniProtKB:Q12923}.	Tyrosine-protein phosphatase non-receptor type 13 OS=Mus musculus OX=10090 GN=Ptpn13 PE=1 SV=2	7	17	17	23	2453	270.2	6.37	0.922057	0.957166	0.989357	0.956193	1.01671	1.00448	1.02558	1.01559	0.941517	0.0434485
Q99NB8	Ubiquilin-4	Ubqln4	FUNCTION: Regulator of protein degradation that mediates the proteasomal targeting of misfolded, mislocalized or accumulated proteins (By similarity). Acts by binding polyubiquitin chains of target proteins via its UBA domain and by interacting with subunits of the proteasome via its ubiquitin-like domain (By similarity). Key regulator of DNA repair that represses homologous recombination repair:…	Ubiquilin-4 OS=Mus musculus OX=10090 GN=Ubqln4 PE=1 SV=1	24	7	9	19	596	63.5	5.03	0.946921	0.936195	1.00027	0.961128	1.01628	1.0442	1.03608	1.03219	0.931157	0.0297044
O08739	AMP deaminase 3	Ampd3	FUNCTION: AMP deaminase plays a critical role in energy metabolism.	AMP deaminase 3 OS=Mus musculus OX=10090 GN=Ampd3 PE=1 SV=2	26	17	18	23	766	88.6	7.33	0.892151	0.871286	0.875293	0.879577	1.00475	1.10357	1.05606	1.05479	0.833885	0.00390085
Q80X41	Serine/threonine-protein kinase VRK1	Vrk1	FUNCTION: Serine/threonine kinase involved in Golgi disassembly during the cell cycle: following phosphorylation by PLK3 during mitosis, required to induce Golgi fragmentation. Acts by mediating phosphorylation of downstream target protein. Phosphorylates 'Thr-18' of p53/TP53 and may thereby prevent the interaction between p53/TP53 and MDM2. Phosphorylates casein and histone H3. Phosphorylates BA…	Serine/threonine-protein kinase VRK1 OS=Mus musculus OX=10090 GN=Vrk1 PE=1 SV=2	39	13	13	28	440	49.7	8.94	1.03436	1.06242	1.07222	1.05633	0.983867	0.942601	0.966611	0.96436	1.09537	0.00506394
Q9JHK4	Geranylgeranyl transferase type-2 subunit alpha	Rabggta	FUNCTION: Catalyzes the transfer of a geranylgeranyl moiety from geranylgeranyl diphosphate to both cysteines of Rab proteins with the C-terminal sequence -XXCC, -XCXC and -CCXX, such as RAB1A, RAB3A, RAB5A and RAB7A. {ECO:0000269|PubMed:10737774}.	Geranylgeranyl transferase type-2 subunit alpha OS=Mus musculus OX=10090 GN=Rabggta PE=1 SV=1	24	14	14	21	567	64.9	5.8	0.950174	0.917339	0.892586	0.920033	0.989782	1.0725	1.05975	1.04068	0.884071	0.0170106
Q6P5E6	ADP-ribosylation factor-binding protein GGA2	Gga2	FUNCTION: Plays a role in protein sorting and trafficking between the trans-Golgi network (TGN) and endosomes. Mediates the ARF-dependent recruitment of clathrin to the TGN and binds ubiquitinated proteins and membrane cargo molecules with a cytosolic acidic cluster-dileucine (DXXLL) motif. Mediates export of the GPCR receptor ADRA2B to the cell surface. Regulates retrograde transport of phosphor…	ADP-ribosylation factor-binding protein GGA2 OS=Mus musculus OX=10090 GN=Gga2 PE=1 SV=1	28	11	12	24	603	66	7.3	0.980859	0.981885	0.943959	0.968901	1.01228	1.01998	1.00393	1.01207	0.95735	0.031568
P42230	Signal transducer and activator of transcription 5A	Stat5a	FUNCTION: Carries out a dual function: signal transduction and activation of transcription. Mediates cellular responses to the cytokine KITLG/SCF and other growth factors. May mediate cellular responses to activated FGFR1, FGFR2, FGFR3 and FGFR4. Binds to the GAS element and activates PRL-induced transcription. Regulates the expression of milk proteins during lactation. {ECO:0000269|PubMed:105088…	Signal transducer and activator of transcription 5A OS=Mus musculus OX=10090 GN=Stat5a PE=1 SV=1	20	3	15	19	793	90.8	6.39	0.986598	0.897927	0.942469	0.942331	1.06199	1.04285	1.02069	1.04184	0.904486	0.0243739
Q99J77	Sialic acid synthase	Nans	FUNCTION: Produces N-acetylneuraminate-9-phosphate (Neu5Ac-9-P) from N-acetylmannosamine 6-phosphate. Has no detectable activity towards N-acetylmannosamine or mannose 6-phosphate. {ECO:0000269|PubMed:10873658}.	Sialic acid synthase OS=Mus musculus OX=10090 GN=Nans PE=1 SV=1	39	12	12	62	359	40	7.06	0.953901	0.881443	0.925052	0.920132	1.07203	1.03713	1.06288	1.05735	0.870227	0.00429464
Q6P1F6	Serine/threonine-protein phosphatase 2A 55 kDa regulatory subunit B alpha isoform	Ppp2r2a	FUNCTION: The B regulatory subunit might modulate substrate selectivity and catalytic activity, and also might direct the localization of the catalytic enzyme to a particular subcellular compartment. {ECO:0000250}.	Serine/threonine-protein phosphatase 2A 55 kDa regulatory subunit B alpha isoform OS=Mus musculus OX=10090 GN=Ppp2r2a PE=1 SV=1	37	9	13	30	447	51.7	6.2	0.951463	0.944154	0.970805	0.955474	1.02456	1.02243	1.02132	1.02277	0.934202	0.00109717
Q9QZL0	Receptor-interacting serine/threonine-protein kinase 3	Ripk3	FUNCTION: Essential for necroptosis, a programmed cell death process in response to death-inducing TNF-alpha family members. Upon induction of necrosis, RIPK3 interacts with, and phosphorylates RIPK1 and MLKL to form a necrosis-inducing complex. RIPK3 binds to and enhances the activity of three metabolic enzymes: GLUL, GLUD1, and PYGL. These metabolic enzymes may eventually stimulate the tricarbo…	Receptor-interacting serine/threonine-protein kinase 3 OS=Mus musculus OX=10090 GN=Ripk3 PE=1 SV=2	34	12	12	22	486	53.3	7.53	1.08554	1.02309	1.11188	1.0735	0.978531	0.91743	0.953546	0.949835	1.1302	0.0176039
Q5S006	Leucine-rich repeat serine/threonine-protein kinase 2	Lrrk2	FUNCTION: Serine/threonine-protein kinase which phosphorylates a broad range of proteins involved in multiple processes such as neuronal plasticity, autophagy, and vesicle trafficking (PubMed:26824392, PubMed:29125462, PubMed:28720718, PubMed:30398148, PubMed:29212815). Is a key regulator of RAB GTPases by regulating the GTP/GDP exchange and interaction partners of RABs through phosphorylation (P…	Leucine-rich repeat serine/threonine-protein kinase 2 OS=Mus musculus OX=10090 GN=Lrrk2 PE=1 SV=2	6	14	14	19	2527	284.5	6.83	0.971148	0.972088	0.977588	0.973608	0.993021	1.02489	1.03826	1.01872	0.955713	0.0292356
P05480	Neuronal proto-oncogene tyrosine-protein kinase Src	Src	FUNCTION: Non-receptor protein tyrosine kinase which is activated following engagement of many different classes of cellular receptors including immune response receptors, integrins and other adhesion receptors, receptor protein tyrosine kinases, G protein-coupled receptors as well as cytokine receptors. Participates in signaling pathways that control a diverse spectrum of biological activities i…	Neuronal proto-oncogene tyrosine-protein kinase Src OS=Mus musculus OX=10090 GN=Src PE=1 SV=5	26	9	11	25	535	59.9	7.42	0.971406	0.958301	0.953642	0.961116	1.01345	1.03958	0.987842	1.01362	0.948199	0.0296003
Q60649	Caseinolytic peptidase B protein homolog	Clpb	FUNCTION: May function as a regulatory ATPase and be related to secretion/protein trafficking process.	Caseinolytic peptidase B protein homolog OS=Mus musculus OX=10090 GN=Clpb PE=1 SV=1	22	14	14	26	677	76	8.51	1.03653	1.05688	1.05177	1.04839	0.924701	1.00721	0.975244	0.969052	1.08187	0.0328619
D3YZP9	Coiled-coil domain-containing protein 6	Ccdc6		Coiled-coil domain-containing protein 6 OS=Mus musculus OX=10090 GN=Ccdc6 PE=1 SV=1	26	13	13	26	469	52.9	7.34	0.919672	0.950357	0.971409	0.947146	1.05315	1.01267	1.03385	1.03322	0.916691	0.0106414
P42232	Signal transducer and activator of transcription 5B	Stat5b	FUNCTION: Carries out a dual function: signal transduction and activation of transcription. Mediates cellular responses to the cytokine KITLG/SCF and other growth factors. Binds to the GAS element and activates PRL-induced transcription. Positively regulates hematopoietic/erythroid differentiation. {ECO:0000269|PubMed:7568026}.	Signal transducer and activator of transcription 5B OS=Mus musculus OX=10090 GN=Stat5b PE=1 SV=1	20	2	14	18	786	89.9	6.05	0.924853	0.905107	0.876772	0.902244	1.17158	1.07597	0.969169	1.07224	0.841458	0.0474229
P53811	Phosphatidylinositol transfer protein beta isoform	Pitpnb	FUNCTION: Catalyzes the transfer of PtdIns and phosphatidylcholine between membranes.	Phosphatidylinositol transfer protein beta isoform OS=Mus musculus OX=10090 GN=Pitpnb PE=1 SV=2	48	10	12	35	271	31.5	6.95	0.966801	0.893531	0.90323	0.921188	1.01519	1.10445	1.10073	1.07345	0.858152	0.0148269
A2AWA9	Rab GTPase-activating protein 1	Rabgap1	FUNCTION: May act as a GTPase-activating protein of RAB6A. May play a role in microtubule nucleation by centrosome. May participate in a RAB6A-mediated pathway involved in the metaphase-anaphase transition (By similarity). {ECO:0000250|UniProtKB:Q9Y3P9}.	Rab GTPase-activating protein 1 OS=Mus musculus OX=10090 GN=Rabgap1 PE=1 SV=1	17	16	17	29	1064	120.7	5.25	0.979196	0.899595	0.949203	0.942665	1.03165	1.01142	1.03142	1.02483	0.919826	0.0272521
Q9WV32	Actin-related protein 2/3 complex subunit 1B	Arpc1b	FUNCTION: Component of the Arp2/3 complex, a multiprotein complex that mediates actin polymerization upon stimulation by nucleation-promoting factor (NPF). The Arp2/3 complex mediates the formation of branched actin networks in the cytoplasm, providing the force for cell motility. In addition to its role in the cytoplasmic cytoskeleton, the Arp2/3 complex also promotes actin polymerization in the…	Actin-related protein 2/3 complex subunit 1B OS=Mus musculus OX=10090 GN=Arpc1b PE=1 SV=4	37	11	11	33	372	41	8.35	0.99381	0.947472	0.91022	0.950501	1.03436	1.06584	1.02303	1.04108	0.912999	0.0296443
P47941	Crk-like protein	Crkl	FUNCTION: May mediate the transduction of intracellular signals.	Crk-like protein OS=Mus musculus OX=10090 GN=Crkl PE=1 SV=2	40	11	11	39	303	33.8	6.74	0.957007	0.939763	0.960577	0.952449	1.03119	1.05282	1.02928	1.03776	0.917791	0.0010026
Q9JKK8	Serine/threonine-protein kinase ATR	Atr	FUNCTION: Serine/threonine protein kinase which activates checkpoint signaling upon genotoxic stresses such as ionizing radiation (IR), ultraviolet light (UV), or DNA replication stalling, thereby acting as a DNA damage sensor. Recognizes the substrate consensus sequence [ST]-Q. Phosphorylates BRCA1, CHEK1, MCM2, RAD17, RPA2, SMC1 and p53/TP53, which collectively inhibit DNA replication and mitos…	Serine/threonine-protein kinase ATR OS=Mus musculus OX=10090 GN=Atr PE=1 SV=2	6	15	15	19	2635	300	7.53	1.00931	1.04283	1.00909	1.02041	0.975435	0.976649	0.993876	0.981987	1.03913	0.0389109
Q11136	Xaa-Pro dipeptidase	Pepd	FUNCTION: Splits dipeptides with a prolyl or hydroxyprolyl residue in the C-terminal position. Plays an important role in collagen metabolism because of the high level of iminoacids in collagen.	Xaa-Pro dipeptidase OS=Mus musculus OX=10090 GN=Pepd PE=1 SV=3	29	14	14	29	493	55	5.78	0.948225	0.919145	0.944829	0.937399	1.0215	1.04767	1.03673	1.0353	0.905436	0.00119371
Q9JMK2	Casein kinase I isoform epsilon	Csnk1e	FUNCTION: Casein kinases are operationally defined by their preferential utilization of acidic proteins such as caseins as substrates. Can phosphorylate a large number of proteins. Participates in Wnt signaling. Phosphorylates DVL1. Central component of the circadian clock. In balance with PP1, determines the circadian period length, through the regulation of the speed and rhythmicity of PER1 and…	Casein kinase I isoform epsilon OS=Mus musculus OX=10090 GN=Csnk1e PE=1 SV=2	34	4	12	22	416	47.3	9.66	1.03631	1.03131	1.05456	1.04073	0.94666	1.00526	0.964784	0.972234	1.07045	0.0215516
Q91WN1	DnaJ homolog subfamily C member 9	Dnajc9	FUNCTION: May play a role as co-chaperone of the Hsp70 family proteins HSPA1A, HSPA1B and HSPA8. {ECO:0000250|UniProtKB:Q8WXX5}.	DnaJ homolog subfamily C member 9 OS=Mus musculus OX=10090 GN=Dnajc9 PE=1 SV=2	42	12	12	37	259	30	5.94	0.937251	0.948729	0.939257	0.941746	1.00891	1.04927	1.00032	1.0195	0.923736	0.00740524
P28867	Protein kinase C delta type	Prkcd	FUNCTION: Calcium-independent, phospholipid- and diacylglycerol (DAG)-dependent serine/threonine-protein kinase that plays contrasting roles in cell death and cell survival by functioning as a pro-apoptotic protein during DNA damage-induced apoptosis, but acting as an anti-apoptotic protein during cytokine receptor-initiated cell death, is involved in tumor suppression, is required for oxygen rad…	Protein kinase C delta type OS=Mus musculus OX=10090 GN=Prkcd PE=1 SV=3	21	15	16	34	674	77.5	7.39	0.934172	0.95607	0.938023	0.942755	1.06671	0.981564	1.02862	1.02563	0.919194	0.0314994
Q9QYF1	Retinol dehydrogenase 11	Rdh11	FUNCTION: Retinol dehydrogenase with a clear preference for NADP (PubMed:12807874, PubMed:29567832). Displays high activity towards 9-cis, 11-cis and all-trans-retinol, and to a lesser extent on 13-cis-retinol (By similarity) (PubMed:12807874). Exhibits also reductive activity towards toxic lipid peroxidation products such as medium-chain aldehydes trans-2-nonenal, nonanal, and cis-6-nonenal (Pub…	Retinol dehydrogenase 11 OS=Mus musculus OX=10090 GN=Rdh11 PE=1 SV=2	34	9	9	27	316	35.1	8.91	1.03773	1.1571	1.08908	1.09464	1.00444	0.90198	0.934334	0.94692	1.156	0.0324048
Q62384	Zinc finger protein ZPR1	Zpr1	FUNCTION: Acts as a signaling molecule that communicates proliferative growth signals from the cytoplasm to the nucleus. Plays a role for the localization and accumulation of the survival motor neuron protein SMN1 in sub-nuclear bodies, including gems and Cajal bodies. Induces neuron differentiation and stimulates axonal growth and formation of growth cone in spinal cord motor neurons. Plays a ro…	Zinc finger protein ZPR1 OS=Mus musculus OX=10090 GN=Zpr1 PE=1 SV=1	33	14	14	29	459	50.7	4.78	0.952848	0.903004	0.900461	0.918771	1.01577	1.0905	1.04173	1.04933	0.875579	0.00928799
Q80W00	Serine/threonine-protein phosphatase 1 regulatory subunit 10	Ppp1r10	FUNCTION: Scaffold protein which mediates the formation of the PTW/PP1 phosphatase complex by providing a binding platform to each component of the complex. The PTW/PP1 phosphatase complex plays a role in the control of chromatin structure and cell cycle progression during the transition from mitosis into interphase. Mediates interaction of WDR82 and PPP1CA. Inhibitor of PPP1CA and PPP1CC phospha…	Serine/threonine-protein phosphatase 1 regulatory subunit 10 OS=Mus musculus OX=10090 GN=Ppp1r10 PE=1 SV=1	16	15	15	27	888	94.3	9.16	1.09245	1.06184	1.0656	1.0733	0.931056	1.03338	0.922781	0.962405	1.11522	0.0395807
P24452	Macrophage-capping protein	Capg	FUNCTION: Calcium-sensitive protein which reversibly blocks the barbed ends of actin filaments but does not sever preformed actin filaments. May play an important role in macrophage function. May play a role in regulating cytoplasmic and/or nuclear structures through potential interactions with actin. May bind DNA. Uncapping occurs either when Ca(2+) falls or when the concentration of polyphospho…	Macrophage-capping protein OS=Mus musculus OX=10090 GN=Capg PE=1 SV=2	23	7	7	54	352	39.2	7.2	0.952943	0.888799	0.890371	0.910704	0.996035	1.12531	1.04078	1.05404	0.864011	0.0298408
Q8JZM7	Parafibromin	Cdc73	FUNCTION: Tumor suppressor probably involved in transcriptional and post-transcriptional control pathways. May be involved in cell cycle progression through the regulation of cyclin D1/PRAD1 expression. Component of the PAF1 complex (PAF1C) which has multiple functions during transcription by RNA polymerase II and is implicated in regulation of development and maintenance of embryonic stem cell p…	Parafibromin OS=Mus musculus OX=10090 GN=Cdc73 PE=1 SV=1	30	15	15	28	531	60.5	9.61	1.04896	1.0171	1.03129	1.03245	0.99943	0.978117	0.957688	0.978412	1.05523	0.0235431
Q60838	Segment polarity protein dishevelled homolog DVL-2	Dvl2	FUNCTION: Plays a role in the signal transduction pathways mediated by multiple Wnt genes. Participates both in canonical and non-canonical Wnt signaling by binding to the cytoplasmic C-terminus of frizzled family members and transducing the Wnt signal to down-stream effectors. Promotes internalization and degradation of frizzled proteins upon Wnt signaling. {ECO:0000269|PubMed:17199046, ECO:0000…	Segment polarity protein dishevelled homolog DVL-2 OS=Mus musculus OX=10090 GN=Dvl2 PE=1 SV=2	15	7	10	17	736	78.8	5.96	0.946655	0.900201	0.909481	0.918779	1.05876	1.06516	1.02876	1.05089	0.874286	0.00187061
A6X919	Probable C-mannosyltransferase DPY19L1	Dpy19l1	FUNCTION: Probable C-mannosyltransferase that mediates C-mannosylation of tryptophan residues on target proteins. {ECO:0000250}.	Probable C-mannosyltransferase DPY19L1 OS=Mus musculus OX=10090 GN=Dpy19l1 PE=1 SV=1	17	10	10	19	746	84.1	9.16	0.92976	0.897056	0.878298	0.901705	1.13955	1.02557	1.01337	1.0595	0.851068	0.0212435
Q01279	Epidermal growth factor receptor	Egfr	FUNCTION: Receptor tyrosine kinase binding ligands of the EGF family and activating several signaling cascades to convert extracellular cues into appropriate cellular responses (PubMed:8404850). Known ligands include EGF, TGFA/TGF-alpha, AREG, epigen/EPGN, BTC/betacellulin, epiregulin/EREG and HBEGF/heparin-binding EGF. Ligand binding triggers receptor homo- and/or heterodimerization and autophos…	Epidermal growth factor receptor OS=Mus musculus OX=10090 GN=Egfr PE=1 SV=1	12	12	13	17	1210	134.8	6.86	1.10707	1.03371	1.05903	1.06661	0.966988	0.927625	0.983886	0.9595	1.11163	0.0170224
Q9DBB4	N-alpha-acetyltransferase 16, NatA auxiliary subunit	Naa16	FUNCTION: Auxillary subunit of the N-terminal acetyltransferase A (NatA) complex which displays alpha (N-terminal) acetyltransferase activity. {ECO:0000250}.	N-alpha-acetyltransferase 16, NatA auxiliary subunit OS=Mus musculus OX=10090 GN=Naa16 PE=2 SV=1	16	11	13	19	864	101.2	8.35	1.0247	1.01829	1.03989	1.02763	1.0036	0.963595	0.967528	0.978241	1.05049	0.0256808
G5E8V9	Arfaptin-1	Arfip1		Arfaptin-1 OS=Mus musculus OX=10090 GN=Arfip1 PE=1 SV=1	32	12	12	31	373	41.5	6.76	0.973001	0.957034	0.975324	0.968453	0.999861	1.0205	1.02949	1.01662	0.952623	0.0100842
O09172	Glutamate--cysteine ligase regulatory subunit	Gclm		Glutamate--cysteine ligase regulatory subunit OS=Mus musculus OX=10090 GN=Gclm PE=1 SV=1	38	10	10	22	274	30.5	5.52	0.893725	0.882049	0.902027	0.8926	0.997745	1.09442	1.06209	1.05142	0.848947	0.00541046
Q68FF6	ARF GTPase-activating protein GIT1	Git1	FUNCTION: GTPase-activating protein for the ADP ribosylation factor family. May serve as a scaffold to bring together molecules to form signaling modules controlling vesicle trafficking, adhesion and cytoskeletal organization. Increases the speed of cell migration, as well as the size and rate of formation of protrusions, possibly by targeting PAK1 to adhesions and the leading edge of lamellipodi…	ARF GTPase-activating protein GIT1 OS=Mus musculus OX=10090 GN=Git1 PE=1 SV=1	21	13	14	19	770	85.2	6.93	0.956227	0.97055	0.966732	0.964503	1.01792	1.01558	1.00459	1.0127	0.952412	0.00125005
Q7TSV4	Phosphoglucomutase-2	Pgm2	FUNCTION: Catalyzes the conversion of the nucleoside breakdown products ribose-1-phosphate and deoxyribose-1-phosphate to the corresponding 5-phosphopentoses. May also catalyze the interconversion of glucose-1-phosphate and glucose-6-phosphate. Has low glucose 1,6-bisphosphate synthase activity (By similarity). {ECO:0000250}.	Phosphoglucomutase-2 OS=Mus musculus OX=10090 GN=Pgm2 PE=1 SV=1	26	15	16	28	620	68.7	6.14	0.954629	0.908558	0.954894	0.93936	1.04628	1.02885	1.03828	1.0378	0.905142	0.003709
Q3TC93	HCLS1-binding protein 3	Hs1bp3	FUNCTION: May be a modulator of IL-2 signaling.	HCLS1-binding protein 3 OS=Mus musculus OX=10090 GN=Hs1bp3 PE=1 SV=2	29	9	9	17	395	43.7	4.98	0.968471	0.9314	0.928294	0.942722	1.07435	1.00649	1.02941	1.03675	0.909303	0.0166755
Q5EG47	5'-AMP-activated protein kinase catalytic subunit alpha-1	Prkaa1	FUNCTION: Catalytic subunit of AMP-activated protein kinase (AMPK), an energy sensor protein kinase that plays a key role in regulating cellular energy metabolism. In response to reduction of intracellular ATP levels, AMPK activates energy-producing pathways and inhibits energy-consuming processes: inhibits protein, carbohydrate and lipid biosynthesis, as well as cell growth and proliferation. AM…	5'-AMP-activated protein kinase catalytic subunit alpha-1 OS=Mus musculus OX=10090 GN=Prkaa1 PE=1 SV=2	29	14	14	23	559	63.9	8.12	0.9642	0.917039	0.96057	0.94727	1.00257	1.06858	1.0197	1.03029	0.919424	0.0290453
Q8CI59	Metalloreductase STEAP3	Steap3	FUNCTION: Endosomal ferrireductase required for efficient transferrin-dependent iron uptake in erythroid cells. Participates in erythroid iron homeostasis by reducing Fe(3+) to Fe(2+). Also mediates reduction of Cu(2+) to Cu(1+), suggesting that it participates in copper homeostasis. Uses NADP(+) as acceptor. May play a role downstream of p53/TP53 to interface apoptosis and cell cycle progression…	Metalloreductase STEAP3 OS=Mus musculus OX=10090 GN=Steap3 PE=1 SV=1	25	11	11	31	488	54.7	9.22	1.06828	1.1435	1.07564	1.09581	0.901422	0.98166	0.937834	0.940305	1.16537	0.0095546
Q8BKT8	HAUS augmin-like complex subunit 7	Haus7	FUNCTION: Contributes to mitotic spindle assembly, maintenance of centrosome integrity and completion of cytokinesis as part of the HAUS augmin-like complex. {ECO:0000250}.	HAUS augmin-like complex subunit 7 OS=Mus musculus OX=10090 GN=Haus7 PE=1 SV=2	43	12	12	28	364	40.6	5.06	0.895895	0.97115	0.9673	0.944781	1.01148	1.04433	1.04512	1.03364	0.914029	0.0297069
Q8VCH8	UBX domain-containing protein 4	Ubxn4	FUNCTION: Involved in endoplasmic reticulum-associated protein degradation (ERAD). Acts as a platform to recruit both UBQLN1 and VCP to the ER during ERAD. {ECO:0000250|UniProtKB:Q92575}.	UBX domain-containing protein 4 OS=Mus musculus OX=10090 GN=Ubxn4 PE=1 SV=1	18	10	10	27	506	56.4	6.61	1.06944	1.08092	1.04386	1.06474	0.958954	0.994823	0.948936	0.967571	1.10043	0.00538699
Q80XI3	Eukaryotic translation initiation factor 4 gamma 3	Eif4g3	FUNCTION: Probable component of the protein complex eIF4F, which is involved in the recognition of the mRNA cap, ATP-dependent unwinding of 5'-terminal secondary structure and recruitment of mRNA to the ribosome. Thought to be a functional homolog of EIF4G1 (By similarity). {ECO:0000250}.	Eukaryotic translation initiation factor 4 gamma 3 OS=Mus musculus OX=10090 GN=Eif4g3 PE=1 SV=2	6	4	11	32	1579	174.8	5.53	1.02912	1.02706	1.02769	1.02796	0.970334	0.996163	0.995523	0.98734	1.04114	0.00888389
Q91VK1	Basic leucine zipper and W2 domain-containing protein 2	Bzw2	FUNCTION: May be involved in neuronal differentiation. {ECO:0000250}.	Basic leucine zipper and W2 domain-containing protein 2 OS=Mus musculus OX=10090 GN=Bzw2 PE=1 SV=1	29	14	14	24	419	48	6.68	1.08516	1.05115	1.05982	1.06538	0.977559	0.951777	0.987666	0.972334	1.09569	0.00324907
A2ABV5	Mediator of RNA polymerase II transcription subunit 14	Med14	FUNCTION: Component of the Mediator complex, a coactivator involved in the regulated transcription of nearly all RNA polymerase II-dependent genes. Mediator functions as a bridge to convey information from gene-specific regulatory proteins to the basal RNA polymerase II transcription machinery. Mediator is recruited to promoters by direct interactions with regulatory proteins and serves as a scaf…	Mediator of RNA polymerase II transcription subunit 14 OS=Mus musculus OX=10090 GN=Med14 PE=1 SV=1	10	13	13	18	1459	160.9	8.53	0.981828	0.984345	0.946754	0.970975	1.02	1.02501	1.00477	1.01659	0.955126	0.0282817
Q99JW2	Aminoacylase-1	Acy1	FUNCTION: Involved in the hydrolysis of N-acylated or N-acetylated amino acids (except L-aspartate). {ECO:0000250}.	Aminoacylase-1 OS=Mus musculus OX=10090 GN=Acy1 PE=1 SV=1	30	11	11	18	408	45.8	6.32	0.963676	0.891933	0.937101	0.930904	1.01413	1.06761	1.02091	1.03422	0.900106	0.0183477
Q9CR26	Vacuolar protein sorting-associated protein VTA1 homolog	Vta1	FUNCTION: Involved in the endosomal multivesicular bodies (MVB) pathway. MVBs contain intraluminal vesicles (ILVs) that are generated by invagination and scission from the limiting membrane of the endosome and mostly are delivered to lysosomes enabling degradation of membrane proteins, such as stimulated growth factor receptors, lysosomal enzymes and lipids. Thought to be a cofactor of VPS4A/B, w…	Vacuolar protein sorting-associated protein VTA1 homolog OS=Mus musculus OX=10090 GN=Vta1 PE=1 SV=1	35	10	10	27	309	33.9	6.13	0.922417	0.93315	0.92563	0.927066	1.00968	1.0693	1.0481	1.04236	0.88939	0.00288874
Q9R1J0	Sterol-4-alpha-carboxylate 3-dehydrogenase, decarboxylating	Nsdhl	FUNCTION: Involved in the sequential removal of two C-4 methyl groups in post-squalene cholesterol biosynthesis. {ECO:0000250}.	Sterol-4-alpha-carboxylate 3-dehydrogenase, decarboxylating OS=Mus musculus OX=10090 GN=Nsdhl PE=1 SV=1	37	11	11	37	362	40.7	7.85	1.01253	1.10255	1.0745	1.06319	0.984391	0.993458	0.978701	0.985516	1.07882	0.0448706
Q8K1H1	Tudor domain-containing protein 7	Tdrd7	FUNCTION: Component of specific cytoplasmic RNA granules involved in post-transcriptional regulation of specific genes: probably acts by binding to specific mRNAs and regulating their translation. Required for lens transparency during lens development, by regulating translation of genes such as CRYBB3 and HSPB1 in the developing lens. Also required during spermatogenesis. {ECO:0000269|PubMed:2143…	Tudor domain-containing protein 7 OS=Mus musculus OX=10090 GN=Tdrd7 PE=1 SV=1	15	15	15	18	1086	122.1	6.7	0.914371	0.931898	0.945234	0.930501	0.996749	1.06257	1.06072	1.04002	0.894699	0.00946437
Q9R207	Nibrin	Nbn	FUNCTION: Component of the MRE11-RAD50-NBN (MRN complex) which plays a critical role in the cellular response to DNA damage and the maintenance of chromosome integrity. The complex is involved in double-strand break (DSB) repair, DNA recombination, maintenance of telomere integrity, cell cycle checkpoint control and meiosis. The complex possesses single-strand endonuclease activity and double-str…	Nibrin OS=Mus musculus OX=10090 GN=Nbn PE=1 SV=1	21	16	16	23	751	83.7	6.68	1.03813	1.05182	1.01132	1.03376	0.998866	0.981418	0.965132	0.981805	1.05292	0.0277918
P62071	Ras-related protein R-Ras2	Rras2	FUNCTION: GTP-binding protein with GTPase activity involved in the regulation of MAPK signaling pathway, thereby controlling multiple cellular processes. Involved in the regulation of MAPK signaling pathway. Regulation of craniofacial development. {ECO:0000250|UniProtKB:P62070}.	Ras-related protein R-Ras2 OS=Mus musculus OX=10090 GN=Rras2 PE=1 SV=1	49	8	10	24	204	23.4	6.01	0.909658	0.939148	0.965571	0.938126	1.01325	1.04906	1.04217	1.03483	0.906555	0.00774219
P48754	Breast cancer type 1 susceptibility protein homolog	Brca1	FUNCTION: E3 ubiquitin-protein ligase that specifically mediates the formation of 'Lys-6'-linked polyubiquitin chains and plays a central role in DNA repair by facilitating cellular responses to DNA damage. It is unclear whether it also mediates the formation of other types of polyubiquitin chains. The E3 ubiquitin-protein ligase activity is required for its tumor suppressor function. The BRCA1-B…	Breast cancer type 1 susceptibility protein homolog OS=Mus musculus OX=10090 GN=Brca1 PE=1 SV=3	9	14	14	15	1812	198.7	5.76	0.966452	0.957037	0.959659	0.961049	1.04042	1.02247	1.0436	1.0355	0.928101	0.000480927
Q9QXY6	EH domain-containing protein 3	Ehd3	FUNCTION: ATP- and membrane-binding protein that controls membrane reorganization/tubulation upon ATP hydrolysis. In vitro causes tubulation of endocytic membranes (By similarity). Binding to phosphatidic acid induces its membrane tubulation activity (PubMed:26896729). Plays a role in endocytic transport. Involved in early endosome to recycling endosome compartment (ERC), retrograde early endosom…	EH domain-containing protein 3 OS=Mus musculus OX=10090 GN=Ehd3 PE=1 SV=2	22	5	12	29	535	60.8	6.46	0.9629	0.855384	0.920947	0.913077	1.00225	1.02483	1.06615	1.03108	0.885558	0.0317634
P23506	Protein-L-isoaspartate(D-aspartate) O-methyltransferase	Pcmt1	FUNCTION: Catalyzes the methyl esterification of L-isoaspartyl and D-aspartyl residues in peptides and proteins that result from spontaneous decomposition of normal L-aspartyl and L-asparaginyl residues. It plays a role in the repair and/or degradation of damaged proteins. Acts on EIF4EBP2, microtubule-associated protein 2, calreticulin, clathrin light chains a and b, Ubiquitin carboxyl-terminal …	Protein-L-isoaspartate(D-aspartate) O-methyltransferase OS=Mus musculus OX=10090 GN=Pcmt1 PE=1 SV=3	55	9	9	31	227	24.6	7.65	0.948034	0.920919	0.944754	0.937902	1.01576	1.04322	1.01912	1.02603	0.914107	0.0019215
Q8BTW3	Exosome complex component MTR3	Exosc6	FUNCTION: Non-catalytic component of the RNA exosome complex which has 3'->5' exoribonuclease activity and participates in a multitude of cellular RNA processing and degradation events. In the nucleus, the RNA exosome complex is involved in proper maturation of stable RNA species such as rRNA, snRNA and snoRNA, in the elimination of RNA processing by-products and non-coding 'pervasive' transcript…	Exosome complex component MTR3 OS=Mus musculus OX=10090 GN=Exosc6 PE=1 SV=1	36	10	10	18	273	28.4	6.11	1.00675	1.0535	1.03593	1.03206	0.965544	0.973632	0.960716	0.966631	1.06769	0.00984368
Q9WV92	Band 4.1-like protein 3	Epb41l3	FUNCTION: Tumor suppressor that inhibits cell proliferation and promotes apoptosis. Modulates the activity of protein arginine N-methyltransferases, including PRMT3 and PRMT5 (By similarity). {ECO:0000250}.	Band 4.1-like protein 3 OS=Mus musculus OX=10090 GN=Epb41l3 PE=1 SV=1	15	8	12	29	929	103.3	5.31	0.966711	0.974507	0.977616	0.972944	1.00537	1.02185	1.00529	1.01084	0.962514	0.00405675
Q8K1E0	Syntaxin-5	Stx5	FUNCTION: Mediates endoplasmic reticulum to Golgi transport. Together with p115/USO1 and GM130/GOLGA2, involved in vesicle tethering and fusion at the cis-Golgi membrane to maintain the stacked and inter-connected structure of the Golgi apparatus. {ECO:0000250|UniProtKB:Q08851}.	Syntaxin-5 OS=Mus musculus OX=10090 GN=Stx5 PE=1 SV=3	36	10	10	21	355	39.7	8.92	1.075	1.11543	1.03839	1.07627	0.981612	0.968202	0.956011	0.968608	1.11115	0.0100904
P61750	ADP-ribosylation factor 4	Arf4	FUNCTION: GTP-binding protein that functions as an allosteric activator of the cholera toxin catalytic subunit, an ADP-ribosyltransferase. Involved in protein trafficking; may modulate vesicle budding and uncoating within the Golgi apparatus.	ADP-ribosylation factor 4 OS=Mus musculus OX=10090 GN=Arf4 PE=1 SV=2	43	3	6	62	180	20.4	7.14	1.06158	1.05852	1.05483	1.05831	0.984759	0.965452	0.95319	0.9678	1.09352	0.00064882
Q9DBS1	Transmembrane protein 43	Tmem43	FUNCTION: May have an important role in maintaining nuclear envelope structure by organizing protein complexes at the inner nuclear membrane. Required for retaining emerin at the inner nuclear membrane. {ECO:0000269|PubMed:18230648}.	Transmembrane protein 43 OS=Mus musculus OX=10090 GN=Tmem43 PE=1 SV=1	33	10	10	25	400	44.8	7.36	0.99808	1.07899	1.04887	1.04198	0.973269	0.957222	0.969171	0.966554	1.07804	0.0351736
Q8K0C9	GDP-mannose 4,6 dehydratase	Gmds	FUNCTION: Catalyzes the conversion of GDP-D-mannose to GDP-4-dehydro-6-deoxy-D-mannose. {ECO:0000250}.	GDP-mannose 4,6 dehydratase OS=Mus musculus OX=10090 GN=Gmds PE=1 SV=1	40	14	14	25	372	42	7.03	0.976685	0.869488	0.869634	0.905269	1.10327	1.09445	1.00562	1.06778	0.847805	0.026585
Q64674	Spermidine synthase	Srm	FUNCTION: Catalyzes the production of spermidine from putrescine and decarboxylated S-adenosylmethionine (dcSAM). Has a strong preference for putrescine as substrate, and has very low activity towards 1,3-diaminopropane. Has extremely low activity towards spermidine (By similarity). {ECO:0000250}.	Spermidine synthase OS=Mus musculus OX=10090 GN=Srm PE=1 SV=1	36	9	9	49	302	34	5.5	0.97682	0.929185	0.979088	0.961698	1.02653	1.01758	1.01992	1.02134	0.9416	0.0224098
Q9JM13	Rab5 GDP/GTP exchange factor	Rabgef1	FUNCTION: Rab effector protein acting as linker between gamma-adaptin, RAB4A or RAB5A. Involved in endocytic membrane fusion and membrane trafficking of recycling endosomes. Stimulates nucleotide exchange on RAB5A (By similarity). Can act as a ubiquitin ligase (By similarity). {ECO:0000250}.	Rab5 GDP/GTP exchange factor OS=Mus musculus OX=10090 GN=Rabgef1 PE=1 SV=1	26	10	10	17	491	56.8	6.79	0.986318	0.900305	0.948031	0.944884	1.03103	1.03217	1.03495	1.03271	0.914953	0.0243106
Q8BG95	Protein phosphatase 1 regulatory subunit 12B	Ppp1r12b	FUNCTION: Regulates myosin phosphatase activity. Augments Ca(2+) sensitivity of the contractile apparatus (By similarity). {ECO:0000250}.	Protein phosphatase 1 regulatory subunit 12B OS=Mus musculus OX=10090 GN=Ppp1r12b PE=1 SV=2	9	7	10	17	976	109	5.74	0.894811	0.946467	0.963255	0.934844	1.00944	1.05078	1.01369	1.02464	0.912367	0.0212694
O89079	Coatomer subunit epsilon	Cope	FUNCTION: The coatomer is a cytosolic protein complex that binds to dilysine motifs and reversibly associates with Golgi non-clathrin-coated vesicles, which further mediate biosynthetic protein transport from the ER, via the Golgi up to the trans Golgi network. The coatomer complex is required for budding from Golgi membranes, and is essential for the retrograde Golgi-to-ER transport of dilysine-…	Coatomer subunit epsilon OS=Mus musculus OX=10090 GN=Cope PE=1 SV=3	36	8	8	28	308	34.5	5.06	1.07261	1.03426	1.02952	1.04546	0.974065	1.01311	0.993803	0.993659	1.05213	0.0429192
P61082	NEDD8-conjugating enzyme Ubc12	Ube2m	FUNCTION: Accepts the ubiquitin-like protein NEDD8 from the UBA3-NAE1 E1 complex and catalyzes its covalent attachment to other proteins. The specific interaction with the E3 ubiquitin ligase RBX1, but not RBX2, suggests that the RBX1-UBE2M complex neddylates specific target proteins, such as CUL1, CUL2, CUL3 and CUL4. Involved in cell proliferation (By similarity). {ECO:0000250}.	NEDD8-conjugating enzyme Ubc12 OS=Mus musculus OX=10090 GN=Ube2m PE=1 SV=1	47	10	10	37	183	20.9	7.69	0.991617	0.91702	0.944121	0.950919	1.00934	1.06437	1.03171	1.03514	0.918638	0.0356698
Q8CJ53	Cdc42-interacting protein 4	Trip10	FUNCTION: Required to coordinate membrane tubulation with reorganization of the actin cytoskeleton during endocytosis. Binds to lipids such as phosphatidylinositol 4,5-bisphosphate and phosphatidylserine and promotes membrane invagination and the formation of tubules. Also promotes CDC42-induced actin polymerization by recruiting WASL/N-WASP which in turn activates the Arp2/3 complex. Actin polym…	Cdc42-interacting protein 4 OS=Mus musculus OX=10090 GN=Trip10 PE=1 SV=2	25	15	15	18	603	68.4	5.9	0.961906	0.953465	0.95499	0.956787	0.975517	1.01637	1.02493	1.0056	0.951454	0.034294
P41241	Tyrosine-protein kinase CSK	Csk	FUNCTION: Non-receptor tyrosine-protein kinase that plays an important role in the regulation of cell growth, differentiation, migration and immune response. Phosphorylates tyrosine residues located in the C-terminal tails of Src-family kinases (SFKs) including LCK, SRC, HCK, FYN, LYN, CSK or YES1. Upon tail phosphorylation, Src-family members engage in intramolecular interactions between the pho…	Tyrosine-protein kinase CSK OS=Mus musculus OX=10090 GN=Csk PE=1 SV=2	27	11	11	21	450	50.7	7.06	0.997066	0.956513	0.928694	0.960758	1.03286	1.03542	1.02509	1.03112	0.931759	0.0248508
P50518	V-type proton ATPase subunit E 1	Atp6v1e1	FUNCTION: Subunit of the peripheral V1 complex of vacuolar ATPase essential for assembly or catalytic function. V-ATPase is responsible for acidifying a variety of intracellular compartments in eukaryotic cells.	V-type proton ATPase subunit E 1 OS=Mus musculus OX=10090 GN=Atp6v1e1 PE=1 SV=2	35	9	9	25	226	26.1	8.43	1.02566	1.00226	1.01867	1.01553	0.95836	0.997319	0.968388	0.974689	1.0419	0.0396784
Q9JJ11	Transforming acidic coiled-coil-containing protein 3	Tacc3	FUNCTION: Plays a role in the microtubule-dependent coupling of the nucleus and the centrosome. Involved in the processes that regulate centrosome-mediated interkinetic nuclear migration (INM) of neural progenitors (PubMed:17920017). Acts as component of the TACC3/ch-TOG/clathrin complex proposed to contribute to stabilization of kinetochore fibers of the mitotic spindle by acting as inter-microt…	Transforming acidic coiled-coil-containing protein 3 OS=Mus musculus OX=10090 GN=Tacc3 PE=1 SV=1	21	13	13	25	631	70.6	4.61	0.951739	0.97387	0.944548	0.956719	1.00072	1.05081	1.01067	1.02073	0.937286	0.022306
Q8QZV7	Integrator complex subunit 13	IntS13	FUNCTION: Crucial regulator of the mitotic cell cycle and development. At prophase, required for dynein anchoring to the nuclear envelope important for proper centrosome-nucleus coupling. At G2/M phase, may be required for proper spindle formation and execution of cytokinesis. Probable component of the Integrator (INT) complex, a complex involved in the small nuclear RNAs (snRNA) U1 and U2 transc…	Integrator complex subunit 13 OS=Mus musculus OX=10090 GN=IntS13 PE=1 SV=2	21	14	14	18	732	82.7	6.92	0.993991	1.01032	1.01539	1.00657	0.988951	0.986261	0.98366	0.986291	1.02056	0.0377865
Q78IK4	MICOS complex subunit Mic27	Apool	FUNCTION: Component of the MICOS complex, a large protein complex of the mitochondrial inner membrane that plays crucial roles in the maintenance of crista junctions, inner membrane architecture, and formation of contact sites to the outer membrane. Specifically binds to cardiolipin (in vitro) but not to the precursor lipid phosphatidylglycerol. Plays a crucial role in crista junction formation a…	MICOS complex subunit Mic27 OS=Mus musculus OX=10090 GN=Apool PE=1 SV=1	46	10	10	19	265	29.2	9.31	0.966129	0.973086	0.986919	0.975378	1.05402	1.00523	1.01526	1.02484	0.951741	0.0370893
Q9D0B6	Protein PBDC1	Pbdc1		Protein PBDC1 OS=Mus musculus OX=10090 GN=Pbdc1 PE=1 SV=1	55	10	10	25	198	22.2	4.55	0.923762	0.925243	0.966295	0.938433	1.02038	1.05624	1.02566	1.0341	0.907491	0.00586745
Q8R4R6	Nucleoporin NUP35	Nup35	FUNCTION: Functions as a component of the nuclear pore complex (NPC). NPC components, collectively referred to as nucleoporins (NUPs), can play the role of both NPC structural components and of docking or interaction partners for transiently associated nuclear transport factors. May play a role in the association of MAD1 with the NPC (By similarity). {ECO:0000250}.	Nucleoporin NUP35 OS=Mus musculus OX=10090 GN=Nup35 PE=1 SV=2	38	8	8	15	325	34.8	9.25	1.04302	1.04408	1.01044	1.03252	0.990443	0.971681	0.976985	0.979703	1.05391	0.0129664
Q4PJX1	Protein odr-4 homolog	Odr4	FUNCTION: May play a role in the trafficking of a subset of G-protein coupled receptors. {ECO:0000250|UniProtKB:Q8I7F8}.	Protein odr-4 homolog OS=Mus musculus OX=10090 GN=Odr4 PE=1 SV=2	33	15	15	22	447	50	6.14	1.04325	1.07953	1.06202	1.0616	1.00823	0.889162	0.966951	0.954781	1.11188	0.0427708
Q8CFE4	SCY1-like protein 2	Scyl2	FUNCTION: Component of AP2-containing clathrin coated structures at the plasma membrane or of endocytic coated vesicles. May be a serine/threonine-protein kinase. May regulate clathrin-dependent trafficking between the TGN and/or the endosomal system (By similarity). {ECO:0000250}.	SCY1-like protein 2 OS=Mus musculus OX=10090 GN=Scyl2 PE=1 SV=1	15	10	10	14	930	103.3	8.02	0.951686	0.910842	0.931281	0.93127	1.07699	1.01748	1.02865	1.04104	0.894561	0.00723298
P84099	60S ribosomal protein L19	Rpl19		60S ribosomal protein L19 OS=Mus musculus OX=10090 GN=Rpl19 PE=1 SV=1	35	9	9	52	196	23.5	11.47	1.04036	1.05737	1.02767	1.0418	1.00397	1.00448	0.96438	0.990943	1.05132	0.0324748
Q9D4J7	PHD finger protein 6	Phf6	FUNCTION: Transcriptional regulator that associates with ribosomal RNA promoters and suppresses ribosomal RNA (rRNA) transcription. {ECO:0000250}.	PHD finger protein 6 OS=Mus musculus OX=10090 GN=Phf6 PE=1 SV=1	39	13	13	22	364	41.1	8.73	1.04059	1.12474	1.04583	1.07039	0.950239	0.957576	0.9493	0.952372	1.12392	0.0124893
Q8R3G1	Nuclear inhibitor of protein phosphatase 1	Ppp1r8	FUNCTION: Inhibitor subunit of the major nuclear protein phosphatase-1 (PP-1). It has RNA-binding activity but does not cleave RNA and may target PP-1 to RNA-associated substrates. May also be involved in pre-mRNA splicing. Binds DNA and might act as a transcriptional repressor. Essential for cell proliferation and early embryonic development. {ECO:0000269|PubMed:15199142, ECO:0000269|PubMed:1550…	Nuclear inhibitor of protein phosphatase 1 OS=Mus musculus OX=10090 GN=Ppp1r8 PE=1 SV=1	37	9	9	17	351	38.5	7.37	0.964799	0.970544	0.947584	0.960976	1.02691	1.05215	1.02629	1.03512	0.928373	0.00249292
O35609	Secretory carrier-associated membrane protein 3	Scamp3	FUNCTION: Functions in post-Golgi recycling pathways. Acts as a recycling carrier to the cell surface.	Secretory carrier-associated membrane protein 3 OS=Mus musculus OX=10090 GN=Scamp3 PE=1 SV=3	24	8	8	20	349	38.4	7.64	0.955365	0.907412	0.935925	0.9329	1.00906	1.03771	0.989634	1.01213	0.921718	0.0158915
Q9R0N0	Galactokinase	Galk1	FUNCTION: Major enzyme for galactose metabolism.	Galactokinase OS=Mus musculus OX=10090 GN=Galk1 PE=1 SV=2	27	10	10	29	392	42.3	5.26	0.922558	0.881128	0.867225	0.890303	1.09971	1.03167	1.02413	1.05184	0.846427	0.00523262
Q99LD8	N(G),N(G)-dimethylarginine dimethylaminohydrolase 2	Ddah2	FUNCTION: Hydrolyzes N(G),N(G)-dimethyl-L-arginine (ADMA) and N(G)-monomethyl-L-arginine (MMA) which act as inhibitors of NOS. Has therefore a role in the regulation of nitric oxide generation (By similarity). {ECO:0000250}.	N(G),N(G)-dimethylarginine dimethylaminohydrolase 2 OS=Mus musculus OX=10090 GN=Ddah2 PE=1 SV=1	53	11	12	25	285	29.6	6.01	0.888024	0.873602	0.896545	0.886057	1.07888	1.03564	1.05468	1.0564	0.838752	0.000276077
O35516	Neurogenic locus notch homolog protein 2	Notch2	FUNCTION: Functions as a receptor for membrane-bound ligands Jagged-1 (JAG1), Jagged-2 (JAG2) and Delta-1 (DLL1) to regulate cell-fate determination (PubMed:10393120). Upon ligand activation through the released notch intracellular domain (NICD) it forms a transcriptional activator complex with RBPJ/RBPSUH and activates genes of the enhancer of split locus (PubMed:10393120, PubMed:18710934). Affe…	Neurogenic locus notch homolog protein 2 OS=Mus musculus OX=10090 GN=Notch2 PE=1 SV=2	7	15	15	18	2473	265.5	5.22	1.04821	1.04183	1.01737	1.0358	0.95487	1.01202	0.9381	0.968329	1.06968	0.0497999
Q8BVQ5	Protein phosphatase methylesterase 1	Ppme1	FUNCTION: Demethylates proteins that have been reversibly carboxymethylated. Demethylates PPP2CB (in vitro) and PPP2CA. Binding to PPP2CA displaces the manganese ion and inactivates the enzyme (By similarity). {ECO:0000250}.	Protein phosphatase methylesterase 1 OS=Mus musculus OX=10090 GN=Ppme1 PE=1 SV=5	34	10	10	23	386	42.2	5.97	0.944758	0.889485	0.93291	0.922384	1.0456	1.00846	1.06398	1.03934	0.887469	0.00753328
Q6P1G0	HEAT repeat-containing protein 6	Heatr6		HEAT repeat-containing protein 6 OS=Mus musculus OX=10090 GN=Heatr6 PE=1 SV=1	13	13	13	18	1184	128.8	7.24	0.979495	0.975092	0.988492	0.981026	0.998016	1.04235	1.02318	1.02118	0.960675	0.0403294
Q9QXK2	E3 ubiquitin-protein ligase RAD18	Rad18	FUNCTION: E3 ubiquitin-protein ligase involved in postreplication repair of UV-damaged DNA. Postreplication repair functions in gap-filling of a daughter strand on replication of damaged DNA. Associates to the E2 ubiquitin conjugating enzyme UBE2B to form the UBE2B-RAD18 ubiquitin ligase complex involved in mono-ubiquitination of DNA-associated PCNA on 'Lys-164'. Has ssDNA binding activity.	E3 ubiquitin-protein ligase RAD18 OS=Mus musculus OX=10090 GN=Rad18 PE=1 SV=2	28	12	12	21	509	57.4	7.24	0.955841	0.983558	0.953467	0.964289	1.02454	1.02431	1.03552	1.02813	0.937909	0.00349959
Q8BK72	28S ribosomal protein S27, mitochondrial	Mrps27	FUNCTION: RNA-binding component of the mitochondrial small ribosomal subunit (mt-SSU) that plays a role in mitochondrial protein synthesis. Stimulates mitochondrial mRNA translation of subunit components of the mitochondrial electron transport chain. Binds to the mitochondrial 12S rRNA (12S mt-rRNA) and tRNA(Glu). Overexpressed in hepatocellular carcinoma tissues compared with adjacent non-tumora…	28S ribosomal protein S27, mitochondrial OS=Mus musculus OX=10090 GN=Mrps27 PE=1 SV=2	29	12	12	17	415	47.7	5.5	1.02938	1.06337	1.08075	1.05784	0.986607	0.953412	0.947109	0.962376	1.09919	0.00797423
O08583	THO complex subunit 4	Alyref	FUNCTION: Export adapter involved in nuclear export of spliced and unspliced mRNA. Binds mRNA which is thought to be transferred to the NXF1-NXT1 heterodimer for export (TAP/NFX1 pathway) (PubMed:9119228, PubMed:10786854, PubMed:11158589). Component of the TREX complex which is thought to couple mRNA transcription, processing and nuclear export, and specifically associates with spliced mRNA and n…	THO complex subunit 4 OS=Mus musculus OX=10090 GN=Alyref PE=1 SV=3	36	9	9	37	255	26.9	11.15	1.02279	1.04611	1.05456	1.04115	0.956152	0.97591	0.977733	0.969932	1.07343	0.00373708
Q9DBH5	Vesicular integral-membrane protein VIP36	Lman2	FUNCTION: Plays a role as an intracellular lectin in the early secretory pathway. Interacts with N-acetyl-D-galactosamine and high-mannose type glycans and may also bind to O-linked glycans. Involved in the transport and sorting of glycoproteins carrying high mannose-type glycans (By similarity). {ECO:0000250}.	Vesicular integral-membrane protein VIP36 OS=Mus musculus OX=10090 GN=Lman2 PE=1 SV=2	33	10	10	24	358	40.4	6.95	1.03037	1.05953	1.01697	1.03562	0.986237	0.955727	0.966673	0.969546	1.06815	0.0127692
Q80VI1	E3 ubiquitin-protein ligase TRIM56	Trim56	FUNCTION: E3 ubiquitin-protein ligase that plays a key role in innate antiviral immunity. In response to pathogen- and host-derived double-stranded DNA (dsDNA), targets STING1 to 'Lys-63'-linked ubiquitination, thereby promoting its homodimerization, a step required for the production of type I interferon IFN-beta. Independently of its E3 ubiquitin ligase activity, positive regulator of TLR3 sign…	E3 ubiquitin-protein ligase TRIM56 OS=Mus musculus OX=10090 GN=Trim56 PE=1 SV=1	20	11	11	23	734	79.5	7.96	1.02348	1.01734	1.03324	1.02469	0.986473	0.993757	0.999645	0.993292	1.03161	0.006354
Q64433	10 kDa heat shock protein, mitochondrial	Hspe1	FUNCTION: Co-chaperonin implicated in mitochondrial protein import and macromolecular assembly. Together with Hsp60, facilitates the correct folding of imported proteins. May also prevent misfolding and promote the refolding and proper assembly of unfolded polypeptides generated under stress conditions in the mitochondrial matrix. The functional units of these chaperonins consist of heptameric ri…	10 kDa heat shock protein, mitochondrial OS=Mus musculus OX=10090 GN=Hspe1 PE=1 SV=2	75	9	9	82	102	11	8.35	1.00308	1.04498	1.0203	1.02278	0.986055	0.981291	0.984293	0.98388	1.03954	0.0335691
P70362	Ubiquitin recognition factor in ER-associated degradation protein 1	Ufd1	FUNCTION: Essential component of the ubiquitin-dependent proteolytic pathway which degrades ubiquitin fusion proteins. The ternary complex containing UFD1, VCP and NPLOC4 binds ubiquitinated proteins and is necessary for the export of misfolded proteins from the ER to the cytoplasm, where they are degraded by the proteasome. The NPLOC4-UFD1-VCP complex regulates spindle disassembly at the end of …	Ubiquitin recognition factor in ER-associated degradation protein 1 OS=Mus musculus OX=10090 GN=Ufd1 PE=1 SV=2	42	11	11	44	307	34.5	6.7	1.04359	1.04919	1.03696	1.04324	0.977444	0.980476	0.949647	0.969189	1.07641	0.00207659
Q7TQI3	Ubiquitin thioesterase OTUB1	Otub1	FUNCTION: Hydrolase that can specifically remove compared to 'Lys-48'-linked conjugated ubiquitin from proteins and plays an important regulatory role at the level of protein turnover by preventing degradation. Regulator of T-cell anergy, a phenomenon that occurs when T-cells are rendered unresponsive to antigen rechallenge and no longer respond to their cognate antigen. Acts via its interaction …	Ubiquitin thioesterase OTUB1 OS=Mus musculus OX=10090 GN=Otub1 PE=1 SV=2	46	9	9	27	271	31.3	4.94	0.977429	0.91259	0.940808	0.943609	1.01626	1.05317	1.01421	1.02788	0.918014	0.0204342
Q9D0M0	Exosome complex exonuclease RRP42	Exosc7	FUNCTION: Non-catalytic component of the RNA exosome complex which has 3'->5' exoribonuclease activity and participates in a multitude of cellular RNA processing and degradation events. In the nucleus, the RNA exosome complex is involved in proper maturation of stable RNA species such as rRNA, snRNA and snoRNA, in the elimination of RNA processing by-products and non-coding 'pervasive' transcript…	Exosome complex exonuclease RRP42 OS=Mus musculus OX=10090 GN=Exosc7 PE=1 SV=2	42	11	11	17	291	31.8	5.19	1.05876	1.01586	1.02149	1.03204	0.964844	0.981092	1.00288	0.982938	1.04995	0.0477163
Q8BLH7	HIRA-interacting protein 3	Hirip3	FUNCTION: May play a role in chromatin function and histone metabolism via its interaction with HIRA and histones. {ECO:0000250|UniProtKB:Q9BW71}.	HIRA-interacting protein 3 OS=Mus musculus OX=10090 GN=Hirip3 PE=1 SV=1	21	11	11	12	601	65.2	7.84	1.02949	1.02269	1.04035	1.03084	0.976166	0.943062	1.00077	0.973331	1.05909	0.0302722
P84084	ADP-ribosylation factor 5	Arf5	FUNCTION: GTP-binding protein involved in protein trafficking; may modulate vesicle budding and uncoating within the Golgi apparatus. {ECO:0000269|PubMed:11950392}.	ADP-ribosylation factor 5 OS=Mus musculus OX=10090 GN=Arf5 PE=1 SV=2	49	3	7	53	180	20.5	6.79	1.05522	1.02038	1.10351	1.0597	0.974798	0.970229	0.984727	0.976585	1.08511	0.0274006
P18155	Bifunctional methylenetetrahydrofolate dehydrogenase/cyclohydrolase, mitochondrial	Mthfd2	FUNCTION: Although its dehydrogenase activity is NAD-specific, it can also utilize NADP at a reduced efficiency. {ECO:0000250|UniProtKB:P13995}.	Bifunctional methylenetetrahydrofolate dehydrogenase/cyclohydrolase, mitochondrial OS=Mus musculus OX=10090 GN=Mthfd2 PE=1 SV=1	42	11	11	23	350	37.8	8.88	1.09159	1.04725	1.07405	1.07096	0.997101	0.914523	0.9388	0.950142	1.12716	0.0120264
P11352	Glutathione peroxidase 1	Gpx1	FUNCTION: Protects the hemoglobin in erythrocytes from oxidative breakdown. In platelets, plays a crucial role of glutathione peroxidase in the arachidonic acid metabolism (PubMed:9195979). {ECO:0000269|PubMed:9195979}.	Glutathione peroxidase 1 OS=Mus musculus OX=10090 GN=Gpx1 PE=1 SV=2	64	11	11	27	201	22.3	7.21	0.987523	0.920274	0.919277	0.942358	1.06635	1.02361	1.02923	1.03973	0.90635	0.0207047
A2A8Z1	Oxysterol-binding protein-related protein 9	Osbpl9		Oxysterol-binding protein-related protein 9 OS=Mus musculus OX=10090 GN=Osbpl9 PE=1 SV=1	13	12	12	19	736	83.1	6.07	1.08275	1.05519	1.02717	1.05503	0.959175	1.00917	0.978772	0.982372	1.07397	0.0284318
Q9DC71	28S ribosomal protein S15, mitochondrial	Mrps15		28S ribosomal protein S15, mitochondrial OS=Mus musculus OX=10090 GN=Mrps15 PE=1 SV=2	44	12	12	23	258	29.4	10.13	1.02748	1.05032	1.04636	1.04139	0.996334	0.932549	0.975186	0.968023	1.07579	0.0215564
Q9DBS9	Oxysterol-binding protein-related protein 3	Osbpl3	FUNCTION: Phosphoinositide-binding protein which associates with both cell and endoplasmic reticulum (ER) membranes. Can bind to the ER membrane protein VAPA and recruit VAPA to plasma membrane sites, thus linking these intracellular compartments. The ORP3-VAPA complex stimulates RRAS signaling which in turn attenuates integrin beta-1 (ITGB1) activation at the cell surface. With VAPA, may regulat…	Oxysterol-binding protein-related protein 3 OS=Mus musculus OX=10090 GN=Osbpl3 PE=1 SV=2	16	10	10	13	855	96.9	6.51	0.961184	0.976416	0.982026	0.973208	1.00879	1.02836	1.02741	1.02152	0.952703	0.00560348
Q9JJU8	SH3 domain-binding glutamic acid-rich-like protein	Sh3bgrl		SH3 domain-binding glutamic acid-rich-like protein OS=Mus musculus OX=10090 GN=Sh3bgrl PE=1 SV=1	92	9	9	23	114	12.8	4.92	0.935338	0.908206	0.960692	0.934745	1.01294	1.05877	1.03193	1.03455	0.90353	0.00775834
Q62433	Protein NDRG1	Ndrg1	FUNCTION: Stress-responsive protein involved in hormone responses, cell growth, and differentiation. Acts as a tumor suppressor in many cell types. Necessary but not sufficient for p53/TP53-mediated caspase activation and apoptosis. Required for vesicular recycling of CDH1 and TF. May also function in lipid trafficking. Protects cells from spindle disruption damage. Functions in p53/TP53-dependen…	Protein NDRG1 OS=Mus musculus OX=10090 GN=Ndrg1 PE=1 SV=1	28	7	7	14	394	43	6.1	0.869063	0.875361	0.938639	0.894354	0.990476	1.01381	1.09014	1.03148	0.867064	0.0214751
Q91YE5	Bromodomain adjacent to zinc finger domain protein 2A	Baz2a	FUNCTION: Essential component of the NoRC (nucleolar remodeling complex) complex, a complex that mediates silencing of a fraction of rDNA by recruiting histone-modifying enzymes and DNA methyltransferases, leading to heterochromatin formation and transcriptional silencing. In the complex, it plays a central role by being recruited to rDNA and by targeting chromatin modifying enzymes such as HDAC1…	Bromodomain adjacent to zinc finger domain protein 2A OS=Mus musculus OX=10090 GN=Baz2a PE=1 SV=2	9	16	16	18	1889	209.5	6.51	1.07646	1.00866	1.06606	1.05039	0.973705	0.970832	1.00457	0.983037	1.06852	0.0466863
Q91VA6	Polymerase delta-interacting protein 2	Poldip2	FUNCTION: Involved in DNA damage tolerance by regulating translesion synthesis (TLS) of templates carrying DNA damage lesions such as 8oxoG and abasic sites. May act by stimulating activity of DNA polymerases involved in TLS, such as PRIMPOL and polymerase delta (POLD1). {ECO:0000250|UniProtKB:Q9Y2S7}.	Polymerase delta-interacting protein 2 OS=Mus musculus OX=10090 GN=Poldip2 PE=1 SV=1	29	10	10	24	368	41.8	8.63	1.00166	1.05024	1.06421	1.0387	0.978174	0.958907	0.993895	0.976992	1.06316	0.0453657
O35071	Kinesin-like protein KIF1C	Kif1c	FUNCTION: Motor required for the retrograde transport of Golgi vesicles to the endoplasmic reticulum. Has a microtubule plus end-directed motility (By similarity). {ECO:0000250}.	Kinesin-like protein KIF1C OS=Mus musculus OX=10090 GN=Kif1c PE=1 SV=2	14	12	15	19	1100	122.4	7.03	0.994768	0.946142	0.937411	0.95944	1.02388	1.00478	1.01897	1.01588	0.944444	0.0394787
Q9QYS9	Protein quaking	Qki	FUNCTION: RNA-binding protein that plays a central role in myelinization (PubMed:10864952, PubMed:11917126). Also required for visceral endoderm function and blood vessel development (PubMed:11892011, PubMed:16470614). Binds to the 5'-NACUAAY-N(1,20)-UAAY-3' RNA core sequence (PubMed:16041388). Acts by regulating pre-mRNA splicing, mRNA export, mRNA stability and protein translation, as well as c…	Protein quaking OS=Mus musculus OX=10090 GN=Qki PE=1 SV=1	33	10	10	23	341	37.6	8.56	1.04423	1.04067	1.06067	1.04852	0.953182	1.0075	0.964965	0.975216	1.07517	0.0141098
P49586	Choline-phosphate cytidylyltransferase A	Pcyt1a	FUNCTION: Controls phosphatidylcholine synthesis.	Choline-phosphate cytidylyltransferase A OS=Mus musculus OX=10090 GN=Pcyt1a PE=1 SV=1	39	9	13	21	367	41.6	7.03	0.962572	0.964753	0.960826	0.962717	1.05291	1.01655	1.04927	1.03958	0.926066	0.00270544
Q8VDT9	39S ribosomal protein L50, mitochondrial	Mrpl50		39S ribosomal protein L50, mitochondrial OS=Mus musculus OX=10090 GN=Mrpl50 PE=1 SV=2	67	10	10	21	159	18.2	9.33	1.02548	1.03266	1.05609	1.03808	0.998094	0.936025	0.99343	0.97585	1.06377	0.0473735
Q9JHP7	Protein O-glucosyltransferase 2	Poglut2	FUNCTION: Protein glucosyltransferase that catalyzes the transfer of glucose from UDP-glucose to a serine residue within the consensus sequence peptide C-X-N-T-X-G-S-F-X-C. Can also catalyze the transfer of xylose from UDP-xylose but less efficiently. Specifically targets extracellular EGF repeats of proteins such as NOTCH1 and NOTCH3. May regulate the transport of NOTCH1 and NOTCH3 to the plasma…	Protein O-glucosyltransferase 2 OS=Mus musculus OX=10090 GN=Poglut2 PE=1 SV=1	25	12	12	22	502	57.9	7.9	1.12638	1.0849	1.02573	1.079	0.96051	0.974188	0.958059	0.964252	1.119	0.0179591
Q8R5C5	Beta-centractin	Actr1b	FUNCTION: Component of a multi-subunit complex involved in microtubule based vesicle motility. It is associated with the centrosome (By similarity). {ECO:0000250}.	Beta-centractin OS=Mus musculus OX=10090 GN=Actr1b PE=1 SV=1	29	6	9	22	376	42.3	6.4	0.972795	0.933225	0.995494	0.967171	1.0032	1.05634	1.05047	1.03667	0.932961	0.0485803
Q8C0L8	Conserved oligomeric Golgi complex subunit 5	Cog5	FUNCTION: Required for normal Golgi function. {ECO:0000250}.	Conserved oligomeric Golgi complex subunit 5 OS=Mus musculus OX=10090 GN=Cog5 PE=1 SV=3	17	13	13	17	829	91.3	6.27	0.991761	0.961346	0.944516	0.965874	1.04068	1.05336	0.996367	1.03014	0.937616	0.0439342
Q3TLP5	Enoyl-CoA hydratase domain-containing protein 2, mitochondrial	Echdc2		Enoyl-CoA hydratase domain-containing protein 2, mitochondrial OS=Mus musculus OX=10090 GN=Echdc2 PE=1 SV=2	35	8	8	23	296	31.8	8.72	0.98096	0.985046	0.959301	0.975102	1.03871	1.00556	1.02298	1.02242	0.953723	0.0191977
Q8K354	Carbonyl reductase [NADPH] 3	Cbr3	FUNCTION: Has low NADPH-dependent oxidoreductase activity towards 4-benzoylpyridine and menadione (in vitro). {ECO:0000250}.	Carbonyl reductase [NADPH] 3 OS=Mus musculus OX=10090 GN=Cbr3 PE=1 SV=1	51	10	11	22	277	30.9	6.57	0.920965	0.866796	0.94064	0.909467	1.03866	1.09369	1.02239	1.05158	0.864857	0.0100014
Q91YN5	UDP-N-acetylhexosamine pyrophosphorylase	Uap1	FUNCTION: Converts UTP and GlcNAc-1-P into UDP-GlcNAc, and UTP and GalNAc-1-P into UDP-GalNAc. Isoform AGX1 has 2 to 3 times higher activity towards GalNAc-1-P, while isoform AGX2 has 8 times more activity towards GlcNAc-1-P (By similarity). {ECO:0000250}.	UDP-N-acetylhexosamine pyrophosphorylase OS=Mus musculus OX=10090 GN=Uap1 PE=1 SV=1	21	10	10	23	522	58.6	6.49	0.989578	0.944471	0.956023	0.963357	1.01807	1.04795	1.02112	1.02905	0.936165	0.0164707
Q9QZE7	Translin-associated protein X	Tsnax	FUNCTION: Acts in combination with TSN as an endonuclease involved in the activation of the RNA-induced silencing complex (RISC). Possible role in spermatogenesis (By similarity). {ECO:0000250}.	Translin-associated protein X OS=Mus musculus OX=10090 GN=Tsnax PE=1 SV=1	37	9	9	25	290	32.9	6.55	0.950237	0.90662	0.950677	0.935845	1.06453	1.01015	1.0282	1.03429	0.904814	0.01046
Q6P9R2	Serine/threonine-protein kinase OSR1	Oxsr1	FUNCTION: Phosphorylates RELL1, RELL2, RELT and PAK1. Phosphorylates PLSCR1 in the presence of RELT. {ECO:0000250|UniProtKB:O95747}.	Serine/threonine-protein kinase OSR1 OS=Mus musculus OX=10090 GN=Oxsr1 PE=1 SV=1	24	9	10	16	527	58.2	6.43	0.95966	0.854171	0.925163	0.912998	1.10325	1.06011	1.05213	1.07183	0.851811	0.0103861
Q80W54	CAAX prenyl protease 1 homolog	Zmpste24	FUNCTION: Proteolytically removes the C-terminal three residues of farnesylated proteins. Acts on lamin A/C. {ECO:0000269|PubMed:11923874}.	CAAX prenyl protease 1 homolog OS=Mus musculus OX=10090 GN=Zmpste24 PE=1 SV=2	15	9	9	30	475	54.7	6.95	1.00057	1.08187	1.06376	1.04874	0.979004	0.955999	0.967188	0.967397	1.08408	0.0333126
Q9CS00	Cactin	Cactin	FUNCTION: Involved in the regulation of innate immune response (By similarity). Acts as negative regulator of Toll-like receptor, interferon-regulatory factor (IRF) and canonical NF-kappa-B signaling pathways (By similarity). Contributes to the regulation of transcriptional activation of NF-kappa-B target genes in response to endogenous proinflammatory stimuli (By similarity). {ECO:0000250|UniPro…	Cactin OS=Mus musculus OX=10090 GN=Cactin PE=1 SV=2	17	11	11	15	772	90.6	9.79	1.00251	1.06369	1.03788	1.03469	0.983127	0.974891	0.979303	0.979107	1.05677	0.0359807
Q9CXW2	28S ribosomal protein S22, mitochondrial	Mrps22		28S ribosomal protein S22, mitochondrial OS=Mus musculus OX=10090 GN=Mrps22 PE=1 SV=1	30	11	11	33	359	41.2	8.56	1.04389	1.05746	1.02704	1.0428	0.951247	0.948818	0.992215	0.964094	1.08163	0.00903447
Q8CHP8	Glycerol-3-phosphate phosphatase	Pgp	FUNCTION: Glycerol-3-phosphate phosphatase hydrolyzing glycerol-3-phosphate into glycerol. Thereby, regulates the cellular levels of glycerol-3-phosphate a metabolic intermediate of glucose, lipid and energy metabolism (PubMed:26755581). Was also shown to have a 2-phosphoglycolate phosphatase activity and a tyrosine-protein phosphatase activity. However, their physiological relevance is unclear (…	Glycerol-3-phosphate phosphatase OS=Mus musculus OX=10090 GN=Pgp PE=1 SV=1	35	9	9	26	321	34.5	5.35	0.973195	0.896347	0.896601	0.922048	1.03391	1.08083	1.04699	1.05391	0.874881	0.0106225
Q924M7	Mannose-6-phosphate isomerase	Mpi	FUNCTION: Involved in the synthesis of the GDP-mannose and dolichol-phosphate-mannose required for a number of critical mannosyl transfer reactions. {ECO:0000250}.	Mannose-6-phosphate isomerase OS=Mus musculus OX=10090 GN=Mpi PE=1 SV=1	22	7	7	11	423	46.5	5.95	0.927396	0.867029	0.878295	0.890907	1.07029	1.05839	1.06545	1.06471	0.83676	0.000769106
P53690	Matrix metalloproteinase-14	Mmp14	FUNCTION: Endopeptidase that degrades various components of the extracellular matrix such as collagen. Activates progelatinase A. Essential for pericellular collagenolysis and modeling of skeletal and extraskeletal connective tissues during development (PubMed:10520996). May be involved in actin cytoskeleton reorganization by cleaving PTK7 (By similarity). Acts as a positive regulator of cell gro…	Matrix metalloproteinase-14 OS=Mus musculus OX=10090 GN=Mmp14 PE=2 SV=3	20	11	11	19	582	65.9	8.03	1.10626	1.13228	1.11817	1.1189	0.95726	0.937084	0.934601	0.942982	1.18656	7.14363e-05
Q8C5H8	NAD kinase 2, mitochondrial	Nadk2	FUNCTION: Mitochondrial NAD(+) kinase that phosphorylates NAD(+) to yield NADP(+). Can use both ATP or inorganic polyphosphate as the phosphoryl donor (By similarity). {ECO:0000250}.	NAD kinase 2, mitochondrial OS=Mus musculus OX=10090 GN=Nadk2 PE=1 SV=2	28	11	11	17	452	50.8	8.07	0.905526	0.964729	0.966269	0.945508	1.01048	1.0176	1.03367	1.02058	0.926437	0.0237653
P10518	Delta-aminolevulinic acid dehydratase	Alad	FUNCTION: Catalyzes an early step in the biosynthesis of tetrapyrroles. Binds two molecules of 5-aminolevulinate per subunit, each at a distinct site, and catalyzes their condensation to form porphobilinogen (By similarity). {ECO:0000250}.	Delta-aminolevulinic acid dehydratase OS=Mus musculus OX=10090 GN=Alad PE=1 SV=1	30	8	8	21	330	36	6.79	0.975749	0.899074	0.886459	0.920427	1.03299	1.09245	1.00926	1.0449	0.880875	0.0288926
Q3V0C5	Ubiquitin carboxyl-terminal hydrolase 48	Usp48	FUNCTION: Recognizes and hydrolyzes the peptide bond at the C-terminal Gly of ubiquitin. Involved in the processing of poly-ubiquitin precursors as well as that of ubiquitinated proteins. May be involved in the regulation of NF-kappa-B activation by TNF receptor superfamily via its interactions with RELA and TRAF2. May also play a regulatory role at postsynaptic sites (By similarity). {ECO:000025…	Ubiquitin carboxyl-terminal hydrolase 48 OS=Mus musculus OX=10090 GN=Usp48 PE=1 SV=2	11	13	13	18	1052	120.6	6.25	1.11814	1.08773	1.09524	1.10037	0.890694	1.00602	0.91398	0.936899	1.17448	0.0108747
Q62245	Son of sevenless homolog 1	Sos1	FUNCTION: Promotes the exchange of Ras-bound GDP by GTP. Probably by promoting Ras activation, regulates phosphorylation of MAP kinase MAPK3 in response to EGF (By similarity). Catalytic component of a trimeric complex that participates in transduction of signals from Ras to Rac by promoting the Rac-specific guanine nucleotide exchange factor (GEF) activity (PubMed:10499589, PubMed:11524436). {EC…	Son of sevenless homolog 1 OS=Mus musculus OX=10090 GN=Sos1 PE=1 SV=2	12	14	14	18	1319	150.8	6.89	0.982159	0.987663	0.995195	0.988339	1.00995	1.00887	1.03526	1.01803	0.970837	0.0343861
P0CG49	Polyubiquitin-B	Ubb	FUNCTION: [Ubiquitin]: Exists either covalently attached to another protein, or free (unanchored). When covalently bound, it is conjugated to target proteins via an isopeptide bond either as a monomer (monoubiquitin), a polymer linked via different Lys residues of the ubiquitin (polyubiquitin chains) or a linear polymer linked via the initiator Met of the ubiquitin (linear polyubiquitin chains). …	Polyubiquitin-B OS=Mus musculus OX=10090 GN=Ubb PE=2 SV=1	77	1	7	148	305	34.3	7.53	1.12206	1.06962	1.10591	1.09919	0.887588	0.987996	1.00426	0.959946	1.14506	0.024612
P19783	Cytochrome c oxidase subunit 4 isoform 1, mitochondrial	Cox4i1	FUNCTION: Component of the cytochrome c oxidase, the last enzyme in the mitochondrial electron transport chain which drives oxidative phosphorylation. The respiratory chain contains 3 multisubunit complexes succinate dehydrogenase (complex II, CII), ubiquinol-cytochrome c oxidoreductase (cytochrome b-c1 complex, complex III, CIII) and cytochrome c oxidase (complex IV, CIV), that cooperate to tran…	Cytochrome c oxidase subunit 4 isoform 1, mitochondrial OS=Mus musculus OX=10090 GN=Cox4i1 PE=1 SV=2	50	8	8	67	169	19.5	9.23	1.0208	1.08156	1.0747	1.05902	0.96633	0.957967	0.981575	0.968624	1.09332	0.0114448
Q9ET26	E3 ubiquitin-protein ligase RNF114	Rnf114	FUNCTION: E3 ubiquitin-protein ligase that promotes the ubiquitination of various substrates. In turn, participates in the regulation of many biological processes including cell cycle, apoptosis, osteoclastogenesis as well as innate or adaptive immunity. Acts as negative regulator of NF-kappa-B-dependent transcription by promoting the ubiquitination and stabilization of the NF-kappa-B inhibitor T…	E3 ubiquitin-protein ligase RNF114 OS=Mus musculus OX=10090 GN=Rnf114 PE=1 SV=2	54	11	11	19	229	25.7	7.03	0.995622	0.959831	0.962828	0.97276	1.01883	1.05849	1.00751	1.02828	0.946012	0.0447885
P14131	40S ribosomal protein S16	Rps16		40S ribosomal protein S16 OS=Mus musculus OX=10090 GN=Rps16 PE=1 SV=4	66	13	13	69	146	16.4	10.21	1.03614	1.06044	1.09745	1.06468	0.931114	1.01084	0.957437	0.966463	1.10163	0.0289938
Q8CBW3	Abl interactor 1	Abi1	FUNCTION: May act in negative regulation of cell growth and transformation by interacting with nonreceptor tyrosine kinases ABL1 and/or ABL2. In vitro, at least isoform 2 and isoform 4 suppress the transforming activity of Abelson murine leukemia virus (v-Abl) after overexpression in fibroblasts. May play a role in regulation EGF-induced Erk pathway activation. Involved in cytoskeletal reorganiza…	Abl interactor 1 OS=Mus musculus OX=10090 GN=Abi1 PE=1 SV=3	23	7	9	25	481	52.3	7.64	0.96605	0.988077	0.98015	0.978092	1.00828	1.02105	1.00484	1.01139	0.967077	0.0148023
Q9JI44	DNA methyltransferase 1-associated protein 1	Dmap1	FUNCTION: Involved in transcription repression and activation. Its interaction with HDAC2 may provide a mechanism for histone deacetylation in heterochromatin following replication of DNA at late firing origins. Can also repress transcription independently of histone deacetylase activity. May specifically potentiate DAXX-mediated repression of glucocorticoid receptor-dependent transcription. Comp…	DNA methyltransferase 1-associated protein 1 OS=Mus musculus OX=10090 GN=Dmap1 PE=1 SV=1	26	11	11	14	468	53.1	9.5	0.924039	0.943235	0.958833	0.942036	1.02435	1.0114	1.0136	1.01645	0.926787	0.00234792
Q9WVS8	Mitogen-activated protein kinase 7	Mapk7	FUNCTION: Plays a role in various cellular processes such as proliferation, differentiation and cell survival. The upstream activator of MAPK7 is the MAPK kinase MAP2K5. Upon activation, it translocates to the nucleus and phosphorylates various downstream targets including MEF2C. EGF activates MAPK7 through a Ras-independent and MAP2K5-dependent pathway. May have a role in muscle cell differentia…	Mitogen-activated protein kinase 7 OS=Mus musculus OX=10090 GN=Mapk7 PE=1 SV=1	21	12	12	16	806	87.7	5.76	0.964969	0.939532	0.944402	0.949634	0.998579	1.04411	1.04667	1.02979	0.922165	0.010099
Q99LB6	Methionine adenosyltransferase 2 subunit beta	Mat2b	FUNCTION: Regulatory subunit of S-adenosylmethionine synthetase 2, an enzyme that catalyzes the formation of S-adenosylmethionine from methionine and ATP. Regulates MAT2A catalytic activity by changing its kinetic properties, increasing its affinity for L-methionine. Can bind NADP (in vitro). {ECO:0000250|UniProtKB:Q9NZL9}.	Methionine adenosyltransferase 2 subunit beta OS=Mus musculus OX=10090 GN=Mat2b PE=1 SV=1	30	9	9	20	334	37.4	6.95	0.972882	0.898777	0.930413	0.934024	1.0314	1.06585	1.05542	1.05089	0.888793	0.00794749
Q9JKF7	39S ribosomal protein L39, mitochondrial	Mrpl39		39S ribosomal protein L39, mitochondrial OS=Mus musculus OX=10090 GN=Mrpl39 PE=1 SV=4	34	13	13	20	336	38.5	7.94	1.00399	1.05063	1.05622	1.03695	0.971065	0.982932	0.98575	0.979916	1.0582	0.0292578
Q148V8	Protein FAM83H	Fam83h	FUNCTION: May play a major role in the structural organization and calcification of developing enamel. May play a role in keratin cytoskeleton disassembly by recruiting CSNK1A1 to keratin filaments. Thereby, it may regulate epithelial cell migration. {ECO:0000250|UniProtKB:Q6ZRV2}.	Protein FAM83H OS=Mus musculus OX=10090 GN=Fam83h PE=1 SV=1	13	10	10	13	1209	131	7.24	1.00845	1.02097	1.01198	1.0138	0.978397	0.972567	0.981036	0.977333	1.03731	0.00124679
[truncated: 7,062 more rows]
